# Supplementary material for: Strategies for robust renovation of residential buildings in Switzerland
Source: Nat Commun. 2024 Mar 12;15:2227. doi: 10.1038/s41467-024-46305-9 (PMC10933253; doi:10.1038/s41467-024-46305-9)
Supplement: Supplementary file 3 — Source Data [file 41467_2024_46305_MOESM3_ESM.xlsx]

## Sheet: Figure 1
Case study 1			Case study 2			Case study 3			Case study 4			Case study 5			Case study 6
species	Energy	CO2	species	Energy	CO2	species	Energy	CO2	species	Energy	CO2	species	Energy	CO2	species	Energy	CO2
Non-renovated	173.175	39.4829	Non-renovated	115.392	33.9163	Non-renovated	148.341	36.6725	Non-renovated	170.457	48.2233	Non-renovated	103.707	23.1202	Non-renovated	190.675	52.2944
Non-renovated	165.362	37.2326	Non-renovated	151.046	42.3981	Non-renovated	203.381	54.3384	Non-renovated	163.418	46.507	Non-renovated	94.2492	26.4833	Non-renovated	108.47	31.806
Non-renovated	144.828	32.7863	Non-renovated	101.16	30.9268	Non-renovated	162.827	45.6014	Non-renovated	163.456	43.5884	Non-renovated	86.7589	38.9125	Non-renovated	104.3	31.6835
Non-renovated	195.68	45.5296	Non-renovated	99.2758	28.6442	Non-renovated	147.672	39.8212	Non-renovated	254.391	68.1441	Non-renovated	114.847	28.1423	Non-renovated	101.632	30.8695
Non-renovated	178.127	39.4036	Non-renovated	80.5065	24.7196	Non-renovated	203.779	53.2067	Non-renovated	166.272	46.6609	Non-renovated	99.1103	31.5947	Non-renovated	108.194	35.3825
Non-renovated	228.267	53.9008	Non-renovated	94.7604	29.2911	Non-renovated	91.2432	28.9804	Non-renovated	235.657	63.0359	Non-renovated	153.211	26.463	Non-renovated	123.461	35.1493
Non-renovated	155.316	37.0768	Non-renovated	137.513	36.3228	Non-renovated	107.863	31.553	Non-renovated	258.327	66.2393	Non-renovated	91.3286	33.1033	Non-renovated	102.412	27.653
Non-renovated	160.86	39.0864	Non-renovated	101.378	30.7575	Non-renovated	135.982	35.113	Non-renovated	208.539	54.8777	Non-renovated	105.835	44.6965	Non-renovated	150.453	40.8246
Non-renovated	230.631	52.0691	Non-renovated	122.22	35.9038	Non-renovated	87.8563	26.6125	Non-renovated	213.584	54.6912	Non-renovated	134.503	23.1598	Non-renovated	94.8001	29.6125
Non-renovated	262.412	60.2996	Non-renovated	130.616	36.7088	Non-renovated	140.283	38.511	Non-renovated	164.348	44.5292	Non-renovated	175.724	34.1828	Non-renovated	92.3977	27.3286
Non-renovated	152.786	34.1299	Non-renovated	85.7476	25.5325	Non-renovated	81.6648	24.39	Non-renovated	237.2	60.8733	Non-renovated	84.5603	45.0552	Non-renovated	114.617	36.4853
Non-renovated	218.857	52.7496	Non-renovated	82.3299	24.7579	Non-renovated	69.9861	26.2118	Non-renovated	281.962	67.5258	Non-renovated	138.318	41.8882	Non-renovated	105.539	31.2518
Non-renovated	163.485	37.077	Non-renovated	141.66	37.3695	Non-renovated	183.702	48.3197	Non-renovated	176.119	50.8042	Non-renovated	96.0255	29.3626	Non-renovated	83.9333	26.5609
Non-renovated	149.742	35.7948	Non-renovated	83.8858	27.0855	Non-renovated	141.719	41.5394	Non-renovated	120.434	34.5583	Non-renovated	85.7815	27.5048	Non-renovated	112.181	32.8652
Non-renovated	196.207	45.2407	Non-renovated	69.8472	21.6124	Non-renovated	102.937	28.7711	Non-renovated	160.297	42.7935	Non-renovated	131.067	27.3899	Non-renovated	128.213	36.95
Non-renovated	113.855	26.1778	Non-renovated	126.74	37.8906	Non-renovated	138.679	36.7639	Non-renovated	177.467	49.8888	Non-renovated	64.2238	42.5795	Non-renovated	93.2701	30.2218
Non-renovated	178.139	42.1318	Non-renovated	113.938	32.712	Non-renovated	193.877	53.1661	Non-renovated	175.757	48.5481	Non-renovated	116.206	33.8613	Non-renovated	133.424	38.4692
Non-renovated	250.197	57.6362	Non-renovated	138.401	38.6455	Non-renovated	131.854	34.9692	Non-renovated	146.706	39.5637	Non-renovated	158.533	21.5019	Non-renovated	96.4088	31.081
Non-renovated	195.246	47.5542	Non-renovated	99.8731	30.1585	Non-renovated	156.237	43.9567	Non-renovated	229.306	58.0189	Non-renovated	121.253	44.9566	Non-renovated	129.49	34.9592
Non-renovated	183.707	42.5012	Non-renovated	152.159	40.6255	Non-renovated	98.879	30.1028	Non-renovated	209.506	54.5074	Non-renovated	106.002	27.194	Non-renovated	118.313	34.5199
Non-renovated	166.579	38.6674	Non-renovated	85.5327	27.5622	Non-renovated	138.56	37.724	Non-renovated	237.086	62.8455	Non-renovated	106.437	26.8824	Non-renovated	175.599	49.465
Non-renovated	152.678	34.13	Non-renovated	67.6035	21.759	Non-renovated	213.13	59.5537	Non-renovated	177.555	50.7248	Non-renovated	88.9706	27.3625	Non-renovated	109.89	31.4562
Non-renovated	153.102	33.9687	Non-renovated	164.016	43.296	Non-renovated	128.64	36.5343	Non-renovated	241.578	62.0257	Non-renovated	95.1493	32.8114	Non-renovated	94.7915	28.7427
Non-renovated	130.874	32.195	Non-renovated	100.612	31.5871	Non-renovated	134.632	38.4355	Non-renovated	237.298	60.974	Non-renovated	72.8703	28.7306	Non-renovated	160.908	43.0887
Non-renovated	236.608	52.5727	Non-renovated	81.3596	24.5462	Non-renovated	98.9306	29.645	Non-renovated	156.692	45.6893	Non-renovated	151.934	36.1483	Non-renovated	135.647	34.5453
Non-renovated	172.112	37.2281	Non-renovated	89.0147	28.1904	Non-renovated	146.112	42.1629	Non-renovated	143.319	37.7373	Non-renovated	108.091	24.065	Non-renovated	109.616	32.2272
Non-renovated	215.19	48.6583	Non-renovated	128.077	35.6941	Non-renovated	206.23	52.3305	Non-renovated	158.27	40.4354	Non-renovated	126.672	30.0675	Non-renovated	130.641	34.1585
Non-renovated	192.125	44.7639	Non-renovated	98.1112	30.7384	Non-renovated	118.754	34.9114	Non-renovated	140.73	37.0821	Non-renovated	115.749	30.4891	Non-renovated	109.412	31.2596
Non-renovated	227.948	53.5049	Non-renovated	75.1836	24.2235	Non-renovated	148.851	41.6399	Non-renovated	294.18	72.0715	Non-renovated	152.498	37.3808	Non-renovated	139.143	35.6662
Non-renovated	181.788	41.5064	Non-renovated	73.3269	23.7705	Non-renovated	170.442	45.8884	Non-renovated	144.98	39.5182	Non-renovated	108.638	23.7025	Non-renovated	94.9639	30.0958
Non-renovated	155.538	33.9711	Non-renovated	158.637	45.2096	Non-renovated	112.095	34.2317	Non-renovated	251.745	66.068	Non-renovated	92.4067	31.6368	Non-renovated	101.99	31.1615
Non-renovated	105.951	24.5836	Non-renovated	87.698	28.3357	Non-renovated	120.853	32.1376	Non-renovated	177.714	45.1903	Non-renovated	64.8366	25.1495	Non-renovated	163.034	43.8918
Non-renovated	210.402	48.7413	Non-renovated	95.7256	28.2133	Non-renovated	112.401	30.0827	Non-renovated	168.159	42.0077	Non-renovated	135.985	36.6955	Non-renovated	115.767	33.5549
Non-renovated	154.897	35.5691	Non-renovated	106.511	32.2148	Non-renovated	189.431	51.6014	Non-renovated	116.084	33.3127	Non-renovated	97.9291	23.9398	Non-renovated	134.409	40.5453
Non-renovated	143.525	34.0206	Non-renovated	96.2883	28.6736	Non-renovated	125.968	36.0783	Non-renovated	169.716	44.5262	Non-renovated	82.1106	29.5387	Non-renovated	106.888	34.4151
Non-renovated	226.735	49.8232	Non-renovated	174.732	47.2136	Non-renovated	128.021	35.0601	Non-renovated	296.589	73.7902	Non-renovated	145.681	38.6687	Non-renovated	153.338	41.4711
Non-renovated	236.597	54.7927	Non-renovated	142.366	39.2159	Non-renovated	158.649	44.1834	Non-renovated	165.8	43.5813	Non-renovated	144.82	26.2028	Non-renovated	90.2675	27.8245
Non-renovated	173.789	38.7288	Non-renovated	97.4012	27.6692	Non-renovated	99.4982	31.1248	Non-renovated	170.049	48.8415	Non-renovated	101.628	30.1168	Non-renovated	163.119	42.8992
Non-renovated	208.97	47.7352	Non-renovated	134.704	38.7991	Non-renovated	160.738	42.454	Non-renovated	144.097	39.6867	Non-renovated	122.75	29.2387	Non-renovated	198.25	54.0406
Non-renovated	239.027	55.0464	Non-renovated	109.403	31.9005	Non-renovated	106.31	30.2629	Non-renovated	219.324	57.0514	Non-renovated	140.033	22.9354	Non-renovated	111.355	33.9775
Non-renovated	172.526	39.4259	Non-renovated	140.818	41.085	Non-renovated	142.387	40.8789	Non-renovated	169.528	45.6049	Non-renovated	106.769	29.3455	Non-renovated	123.95	36.5651
Non-renovated	143.535	31.1666	Non-renovated	82.9053	25.3148	Non-renovated	91.4359	25.0254	Non-renovated	147.413	38.4732	Non-renovated	85.6658	22.8898	Non-renovated	129.555	36.6194
Non-renovated	149.869	35.5268	Non-renovated	134.579	37.1761	Non-renovated	177.333	49.1436	Non-renovated	328.784	80.2944	Non-renovated	84.078	30.261	Non-renovated	121.908	35.0994
Non-renovated	154.368	34.635	Non-renovated	127.216	37.7279	Non-renovated	107.257	28.4412	Non-renovated	194.126	52.4497	Non-renovated	98.454	31.7347	Non-renovated	127.588	38.6926
Non-renovated	170.318	38.0151	Non-renovated	75.8282	23.3813	Non-renovated	141.842	37.7341	Non-renovated	232.025	62.2107	Non-renovated	105.474	43.0916	Non-renovated	101.306	31.6731
Non-renovated	217.894	51.7155	Non-renovated	100.261	28.4461	Non-renovated	138.237	37.3151	Non-renovated	146.654	39.9902	Non-renovated	142.295	42.2373	Non-renovated	135.96	34.6549
Non-renovated	147.608	31.0782	Non-renovated	89.7919	27.9252	Non-renovated	145.93	40.3479	Non-renovated	165.09	44.5415	Non-renovated	86.3213	34.2606	Non-renovated	108.936	31.0256
Non-renovated	138.34	32.8841	Non-renovated	93.1313	27.5155	Non-renovated	105.609	31.6026	Non-renovated	294.571	73.1289	Non-renovated	87.823	39.5094	Non-renovated	100.357	29.881
Non-renovated	208.121	48.4365	Non-renovated	83.9099	28.4381	Non-renovated	184.189	49.8832	Non-renovated	205.359	54.2635	Non-renovated	127.882	36.5131	Non-renovated	198.683	51.3676
Non-renovated	133.291	29.5546	Non-renovated	118.787	36.4426	Non-renovated	133.773	38.2391	Non-renovated	191.987	51.1722	Non-renovated	84.3486	41.1197	Non-renovated	196.028	52.4565
Non-renovated	242.83	57.2663	Non-renovated	128.824	34.4038	Non-renovated	208.815	55.3767	Non-renovated	158.794	42.8316	Non-renovated	157.666	25.327	Non-renovated	102.887	31.2035
Non-renovated	148.125	34.7576	Non-renovated	74.7167	25.1212	Non-renovated	109.825	30.9243	Non-renovated	132.301	36.5445	Non-renovated	84.921	29.7621	Non-renovated	99.5029	29.9552
Non-renovated	159.417	37.2513	Non-renovated	83.8934	24.8414	Non-renovated	111.653	31.943	Non-renovated	184.893	46.7082	Non-renovated	100.636	34.7564	Non-renovated	162.407	44.0709
Non-renovated	164.949	38.5292	Non-renovated	80.2573	26.6652	Non-renovated	117.93	35.8305	Non-renovated	255.594	66.412	Non-renovated	101.778	33.0642	Non-renovated	158.311	45.7804
Non-renovated	167.096	37.8204	Non-renovated	131.012	37.4173	Non-renovated	147.731	41.9989	Non-renovated	273.024	73.3424	Non-renovated	99.4819	23.0438	Non-renovated	171.136	47.1453
Non-renovated	173.469	39.2233	Non-renovated	127.076	35.6687	Non-renovated	100.12	30.3323	Non-renovated	133.027	35.9674	Non-renovated	106.526	33.326	Non-renovated	93.5511	27.8313
Non-renovated	136.681	30.608	Non-renovated	100.568	32.1366	Non-renovated	221.378	58.8555	Non-renovated	150.064	42.9386	Non-renovated	77.3079	28.1403	Non-renovated	143.597	41.9276
Non-renovated	148.021	32.515	Non-renovated	102.894	29.9837	Non-renovated	122.164	35.5551	Non-renovated	141.836	37.1217	Non-renovated	83.7494	33.7786	Non-renovated	132.545	38.7331
Non-renovated	136.397	31.116	Non-renovated	85.9231	25.4939	Non-renovated	108.56	32.2625	Non-renovated	174.491	47.44	Non-renovated	78.4561	40.6287	Non-renovated	170.248	46.4882
Non-renovated	164.101	35.97	Non-renovated	70.7048	25.7058	Non-renovated	126.919	36.277	Non-renovated	242.413	61.8022	Non-renovated	106.787	34.4114	Non-renovated	165.324	46.619
Non-renovated	166.415	37.0019	Non-renovated	108.723	32.0997	Non-renovated	128.183	38.1543	Non-renovated	202.989	54.7782	Non-renovated	96.4204	34.1313	Non-renovated	163.746	41.6623
Non-renovated	177.422	40.2675	Non-renovated	71.3423	22.0331	Non-renovated	116.408	36.4001	Non-renovated	182.032	46.1898	Non-renovated	107.026	44.8924	Non-renovated	208.431	53.7455
Non-renovated	160.154	39.1493	Non-renovated	79.5416	25.5425	Non-renovated	180.492	48.9717	Non-renovated	154.544	40.8403	Non-renovated	98.5207	30.4967	Non-renovated	107.183	32.6558
Non-renovated	267.105	61.3234	Non-renovated	120.305	32.3454	Non-renovated	98.5455	29.3702	Non-renovated	156.09	45.6199	Non-renovated	174.055	25.0006	Non-renovated	75.3592	25.6357
Non-renovated	224.259	50.6019	Non-renovated	127.93	37.4407	Non-renovated	139.257	38.5176	Non-renovated	224.945	58.3111	Non-renovated	148.15	29.4628	Non-renovated	172.656	49.4886
Non-renovated	142.921	32.7788	Non-renovated	108.994	32.167	Non-renovated	213.951	54.7227	Non-renovated	198.726	53.124	Non-renovated	79.6346	38.4814	Non-renovated	97.2454	30.0282
Non-renovated	173.549	38.9601	Non-renovated	90.2029	28.4231	Non-renovated	120.367	35.2683	Non-renovated	137.106	37.8299	Non-renovated	111.829	36.0218	Non-renovated	81.9205	26.1832
Non-renovated	145.977	34.4247	Non-renovated	82.4712	28.8333	Non-renovated	116.541	33.1159	Non-renovated	157.971	42.624	Non-renovated	91.9066	28.8031	Non-renovated	101.013	29.26
Non-renovated	236.48	51.5106	Non-renovated	108.715	34.0682	Non-renovated	145.977	41.9369	Non-renovated	174.809	44.9738	Non-renovated	147.926	25.9766	Non-renovated	74.604	24.0036
Non-renovated	135.518	30.7411	Non-renovated	94.601	25.7321	Non-renovated	117.337	33.4385	Non-renovated	236.24	63.7186	Non-renovated	75.5324	26.8391	Non-renovated	118.281	38.6774
Non-renovated	236.963	53.5901	Non-renovated	88.5243	28.2091	Non-renovated	84.6293	28.3926	Non-renovated	180.21	46.5153	Non-renovated	143.512	24.9111	Non-renovated	108.086	31.2032
Non-renovated	121.512	27.9425	Non-renovated	136.658	37.5555	Non-renovated	98.3855	28.4845	Non-renovated	128.015	36.1816	Non-renovated	71.7529	30.8566	Non-renovated	107.279	29.4415
Non-renovated	165.246	38.1457	Non-renovated	131.94	36.9733	Non-renovated	161.865	41.2791	Non-renovated	190.259	48.7815	Non-renovated	101.726	33.0646	Non-renovated	85.2	26.0462
Non-renovated	161.796	37.9207	Non-renovated	93.8629	29.7924	Non-renovated	165.587	45.0954	Non-renovated	190.758	49.5682	Non-renovated	97.1501	39.8841	Non-renovated	131.53	38.6241
Non-renovated	133.473	30.1972	Non-renovated	76.1078	23.8176	Non-renovated	229.177	59.7224	Non-renovated	178.184	46.2719	Non-renovated	80.0238	31.9346	Non-renovated	142.904	38.7331
Non-renovated	181.092	40.2611	Non-renovated	77.92	23.402	Non-renovated	117.254	34.0158	Non-renovated	176.827	48.4538	Non-renovated	115.369	25.0229	Non-renovated	176.199	49.02
Non-renovated	128.827	28.1041	Non-renovated	74.8185	22.8686	Non-renovated	121.936	34.1174	Non-renovated	242.012	62.8096	Non-renovated	72.3335	28.6829	Non-renovated	119.384	35.7089
Non-renovated	131.242	29.5792	Non-renovated	86.2198	27.4658	Non-renovated	134.107	39.035	Non-renovated	175.659	48.1683	Non-renovated	76.2796	24.0442	Non-renovated	92.6609	30.3583
Non-renovated	206.284	47.1225	Non-renovated	91.7401	28.9883	Non-renovated	106.881	31.2843	Non-renovated	264.054	68.7627	Non-renovated	128.01	27.424	Non-renovated	113.181	35.6541
Non-renovated	189.221	43.5267	Non-renovated	87.454	26.8539	Non-renovated	148.262	40.0312	Non-renovated	194.665	53.5978	Non-renovated	118.399	23.9163	Non-renovated	103.136	30.7919
Non-renovated	140.441	33.4582	Non-renovated	142.753	42.7089	Non-renovated	164.855	44.5971	Non-renovated	143.072	38.0406	Non-renovated	83.6614	30.1927	Non-renovated	153.827	42.5941
Non-renovated	206.921	46.9376	Non-renovated	94.0502	30.0878	Non-renovated	117.233	32.6943	Non-renovated	292.402	71.6782	Non-renovated	126.835	28.6288	Non-renovated	93.6134	27.3583
Non-renovated	183.443	41.0326	Non-renovated	108.235	31.1618	Non-renovated	96.5051	29.4208	Non-renovated	261.295	65.2965	Non-renovated	107.968	37.0535	Non-renovated	82.9935	24.8502
Non-renovated	250.733	58.9379	Non-renovated	75.9674	24.9742	Non-renovated	178.095	49.8693	Non-renovated	135.969	35.1305	Non-renovated	155.899	24.455	Non-renovated	104.783	30.3842
Non-renovated	161.849	38.0272	Non-renovated	77.1055	24.4467	Non-renovated	124.289	37.2532	Non-renovated	133.403	36.0245	Non-renovated	100.723	31.9122	Non-renovated	103.524	29.833
Non-renovated	145.325	31.9598	Non-renovated	140.842	39.2522	Non-renovated	187.13	49.1981	Non-renovated	156.2	39.3765	Non-renovated	79.8421	22.4196	Non-renovated	91.4005	27.6845
Non-renovated	157.416	36.1917	Non-renovated	110.194	31.5444	Non-renovated	161.35	46.0529	Non-renovated	163.748	44.7173	Non-renovated	93.8877	36.4713	Non-renovated	140.803	39.604
Non-renovated	245.103	55.9234	Non-renovated	89.6505	27.0345	Non-renovated	147.686	41.0822	Non-renovated	197.589	52.1985	Non-renovated	157.582	28.5038	Non-renovated	101.811	31.8986
Non-renovated	179.621	41.4554	Non-renovated	84.9652	23.783	Non-renovated	199.779	53.4775	Non-renovated	149.693	41.3439	Non-renovated	104.492	28.8031	Non-renovated	110.87	31.2524
Non-renovated	267.502	61.6614	Non-renovated	85.412	23.7244	Non-renovated	111.431	33.8763	Non-renovated	176.789	46.4141	Non-renovated	173.52	34.4222	Non-renovated	148.596	40.7229
Non-renovated	191.521	42.8784	Non-renovated	131.882	36.7875	Non-renovated	124.318	35.79	Non-renovated	162.379	42.1279	Non-renovated	121.136	34.6683	Non-renovated	97.2885	31.4718
Non-renovated	197.064	43.5584	Non-renovated	79.4098	26.4747	Non-renovated	122.995	34.9029	Non-renovated	171.724	45.9873	Non-renovated	126.641	29.4596	Non-renovated	88.7029	29.4472
Non-renovated	201.068	45.0091	Non-renovated	129.578	39.0132	Non-renovated	94.1987	29.3713	Non-renovated	216.165	59.4932	Non-renovated	129.656	32.0624	Non-renovated	144.43	37.5692
Non-renovated	193.592	46.8132	Non-renovated	81.2886	25.7035	Non-renovated	128.725	36.3629	Non-renovated	296.771	71.737	Non-renovated	123.97	27.6287	Non-renovated	135.753	37.683
Non-renovated	188.349	45.9807	Non-renovated	88.7476	26.269	Non-renovated	107.707	31.1832	Non-renovated	248.369	64.4085	Non-renovated	117.225	25.7202	Non-renovated	162.067	42.6643
Non-renovated	166.232	38.1944	Non-renovated	131.422	39.484	Non-renovated	104.055	31.3167	Non-renovated	177.318	49.4056	Non-renovated	103.914	41.2569	Non-renovated	101.019	30.8283
Non-renovated	247.597	59.0256	Non-renovated	147.922	41.1867	Non-renovated	101.113	30.5213	Non-renovated	203.431	57.3968	Non-renovated	158.205	25.9645	Non-renovated	121.933	35.2
Non-renovated	166.085	38.165	Non-renovated	75.1732	24.3155	Non-renovated	235.289	63.8784	Non-renovated	214.949	52.8076	Non-renovated	105.622	32.7747	Non-renovated	152.83	41.9859
Non-renovated	156.794	34.8773	Non-renovated	131.748	35.4425	Non-renovated	120.348	36.1363	Non-renovated	166.845	43.4147	Non-renovated	95.8687	26.1889	Non-renovated	151.762	43.8398
Non-renovated	144.082	33.3451	Non-renovated	176.897	48.7902	Non-renovated	130.023	36.0149	Non-renovated	301.084	72.2386	Non-renovated	85.9297	29.4808	Non-renovated	134.504	37.1577
Non-renovated	114.873	27.7244	Non-renovated	67.7068	20.3908	Non-renovated	109.142	33.1411	Non-renovated	172.51	45.9965	Non-renovated	62.0161	25.5361	Non-renovated	164.308	43.0199
Non-renovated	147.869	33.0755	Non-renovated	143.781	41.8753	Non-renovated	149.596	42.6717	Non-renovated	292.508	70.2134	Non-renovated	79.7836	36.8457	Non-renovated	87.75	26.0331
Non-renovated	182.123	40.6387	Non-renovated	111.497	34.5703	Non-renovated	144.467	39.8493	Non-renovated	294.005	76.3446	Non-renovated	113.046	36.3894	Non-renovated	102.928	30.7599
Non-renovated	189.406	43.9591	Non-renovated	80.5082	24.6157	Non-renovated	126.85	35.1863	Non-renovated	210.905	52.0238	Non-renovated	114.851	25.2925	Non-renovated	93.4199	28.2968
Non-renovated	212.186	49.0026	Non-renovated	172.359	49.2008	Non-renovated	172.59	43.1895	Non-renovated	220.522	57.774	Non-renovated	133.61	34.5417	Non-renovated	101.323	30.7094
Non-renovated	136.188	31.2665	Non-renovated	130.642	35.9192	Non-renovated	94.0309	29.9565	Non-renovated	155.621	42.1903	Non-renovated	79.9549	21.5675	Non-renovated	86.9816	24.5236
Non-renovated	144.244	31.89	Non-renovated	72.1842	22.3177	Non-renovated	188.098	49.869	Non-renovated	191.748	51.6628	Non-renovated	84.8496	36.6215	Non-renovated	103.607	28.2998
Non-renovated	183.876	43.0746	Non-renovated	119.598	33.1526	Non-renovated	111.901	32.4304	Non-renovated	235.226	60.7498	Non-renovated	117.255	28.4802	Non-renovated	97.2086	30.031
Non-renovated	188.588	44.7715	Non-renovated	80.0735	25.8173	Non-renovated	143.428	39.3459	Non-renovated	141.444	38.7108	Non-renovated	113.21	31.1163	Non-renovated	119.432	37.5625
Non-renovated	165.928	38.1276	Non-renovated	190.995	51.5069	Non-renovated	205.2	53.6186	Non-renovated	131.431	37.0177	Non-renovated	106.48	25.8185	Non-renovated	145.83	42.0443
Non-renovated	141.67	32.0428	Non-renovated	126.98	36.2707	Non-renovated	220.838	55.8235	Non-renovated	171.219	46.3293	Non-renovated	88.811	22.3125	Non-renovated	162.426	43.2385
Non-renovated	140.791	32.0178	Non-renovated	87.8289	27.6862	Non-renovated	98.9647	27.9375	Non-renovated	146.852	40.1952	Non-renovated	81.2877	30.9759	Non-renovated	99.4619	28.7772
Non-renovated	137.152	33.0443	Non-renovated	144.842	39.9585	Non-renovated	111.64	32.117	Non-renovated	271.963	67.6886	Non-renovated	78.6891	25.1222	Non-renovated	94.4864	29.4035
Non-renovated	151.914	34.9868	Non-renovated	115.823	33.6769	Non-renovated	138.682	38.1163	Non-renovated	181.401	47.4484	Non-renovated	90.4094	25.0361	Non-renovated	97.5421	28.8374
Non-renovated	116.157	26.5567	Non-renovated	100.253	29.5061	Non-renovated	95.7115	26.6826	Non-renovated	193.671	50.4685	Non-renovated	65.322	25.3604	Non-renovated	101.097	31.625
Non-renovated	135.448	31.7526	Non-renovated	137.318	38.0046	Non-renovated	108.175	33.0064	Non-renovated	233.359	61.08	Non-renovated	83.3649	29.1674	Non-renovated	115.68	33.571
Non-renovated	142.331	31.4207	Non-renovated	86.354	26.2021	Non-renovated	182.02	47.0819	Non-renovated	183.954	48.7686	Non-renovated	85.2785	22.9488	Non-renovated	117.321	35.0788
Non-renovated	264.12	60.4907	Non-renovated	147.024	42.236	Non-renovated	192.526	51.1575	Non-renovated	132.825	36.4591	Non-renovated	172.235	22.2771	Non-renovated	112.168	31.5222
Non-renovated	155.456	35.3066	Non-renovated	92.0838	28.8171	Non-renovated	141.026	40.1534	Non-renovated	143.447	40.0839	Non-renovated	88.466	27.067	Non-renovated	116.422	32.5935
Non-renovated	208.036	47.3686	Non-renovated	99.1418	29.4911	Non-renovated	117.07	34	Non-renovated	237.43	64.4169	Non-renovated	131.831	28.102	Non-renovated	110.016	34.6433
Non-renovated	124.283	28.8569	Non-renovated	80.7954	26.2357	Non-renovated	103.479	32.7113	Non-renovated	206.093	55.0472	Non-renovated	69.9544	40.6409	Non-renovated	209.693	56.2913
Non-renovated	140.897	33.3799	Non-renovated	114.337	31.914	Non-renovated	124.048	34.3098	Non-renovated	209.187	59.0765	Non-renovated	85.0378	31.9342	Non-renovated	104.329	29.8516
Non-renovated	198.182	46.7909	Non-renovated	85.4955	26.2925	Non-renovated	167.129	45.8784	Non-renovated	131.938	35.4904	Non-renovated	126.168	26.4956	Non-renovated	128.204	37.2375
Non-renovated	160.299	38.6969	Non-renovated	94.8037	28.3278	Non-renovated	160.077	43.4866	Non-renovated	134.272	37.8193	Non-renovated	100.547	22.8816	Non-renovated	84.6341	26.7414
Non-renovated	161.779	37.1797	Non-renovated	107.429	30.7463	Non-renovated	120.443	32.379	Non-renovated	136.004	35.3772	Non-renovated	94.5511	32.8836	Non-renovated	85.1139	26.332
Non-renovated	138.032	32.0684	Non-renovated	96.9366	32.0711	Non-renovated	106.635	31.7929	Non-renovated	289.823	71.8106	Non-renovated	79.5	27.4232	Non-renovated	120.434	33.4216
Non-renovated	136.835	30.648	Non-renovated	109.96	30.0706	Non-renovated	94.1165	31.546	Non-renovated	141.78	39.6659	Non-renovated	77.4899	36.6412	Non-renovated	165.713	45.1839
Non-renovated	162.829	38.8323	Non-renovated	144.482	38.6074	Non-renovated	108.694	32.809	Non-renovated	222.588	57.0696	Non-renovated	101.731	36.9508	Non-renovated	117.025	33.4718
Non-renovated	155.917	35.5844	Non-renovated	99.8461	31.0582	Non-renovated	98.8922	30.48	Non-renovated	198.631	54.0612	Non-renovated	93.5813	30.1626	Non-renovated	240.228	60.4921
Non-renovated	187.856	42.9523	Non-renovated	136.903	36.7895	Non-renovated	102.638	30.5897	Non-renovated	126.177	36.3671	Non-renovated	111.281	22.7088	Non-renovated	108.065	32.5797
Non-renovated	241.76	58.665	Non-renovated	79.0279	23.512	Non-renovated	216.622	61.7311	Non-renovated	308.01	74.708	Non-renovated	165.611	38.1863	Non-renovated	102.584	31.6245
Non-renovated	213.309	49.6805	Non-renovated	94.7327	26.9129	Non-renovated	196.297	51.4992	Non-renovated	255.391	60.128	Non-renovated	139.223	44.1411	Non-renovated	88.7862	28.3857
Non-renovated	138.955	31.0974	Non-renovated	75.5523	24.9354	Non-renovated	109.318	31.4066	Non-renovated	277.136	69.3959	Non-renovated	78.1989	23.957	Non-renovated	93.5782	28.2714
Non-renovated	233.942	52.2104	Non-renovated	96.6779	28.8342	Non-renovated	107.625	31.4416	Non-renovated	132.296	38.1866	Non-renovated	153.315	36.8447	Non-renovated	103.428	32.1674
Non-renovated	209.65	49.012	Non-renovated	73.6318	23.707	Non-renovated	179.167	46.0563	Non-renovated	217.581	57.9582	Non-renovated	135.311	32.4803	Non-renovated	114.375	34.2833
Non-renovated	173.387	39.8809	Non-renovated	125.129	37.0232	Non-renovated	107.863	32.0296	Non-renovated	181.168	50.4271	Non-renovated	106.993	34.3599	Non-renovated	102.197	31.5519
Non-renovated	226.463	53.1655	Non-renovated	115.229	30.7847	Non-renovated	124.463	37.4995	Non-renovated	141.079	40.391	Non-renovated	139.45	34.247	Non-renovated	69.7061	23.1171
Non-renovated	211.695	49.7003	Non-renovated	91.223	27.8207	Non-renovated	187.108	49.5932	Non-renovated	276.324	65.6852	Non-renovated	133.796	26.6455	Non-renovated	98.9689	28.3135
Non-renovated	180.079	38.8548	Non-renovated	59.8863	20.4087	Non-renovated	136.455	38.2572	Non-renovated	148.542	40.0731	Non-renovated	108.396	28.3454	Non-renovated	130.353	35.4712
Non-renovated	220.482	49.7055	Non-renovated	93.4947	29.0644	Non-renovated	174.348	46.6913	Non-renovated	185.88	49.9283	Non-renovated	138.016	31.8763	Non-renovated	170.355	45.7714
Non-renovated	168.772	39.0929	Non-renovated	189.466	52.9998	Non-renovated	118.215	35.2168	Non-renovated	159.531	42.6939	Non-renovated	106.903	24.6616	Non-renovated	94.726	29.9293
Non-renovated	145.09	33.4729	Non-renovated	105.254	31.7573	Non-renovated	90.6805	27.6734	Non-renovated	124.019	32.6804	Non-renovated	83.2621	40.8982	Non-renovated	99.9955	28.793
Non-renovated	224.335	51.9008	Non-renovated	137.768	39.7067	Non-renovated	155.838	42.5487	Non-renovated	157.539	45.5464	Non-renovated	149.671	38.1837	Non-renovated	139.107	37.0415
Non-renovated	185.45	41.0688	Non-renovated	62.9016	19.7285	Non-renovated	99.6029	31.9913	Non-renovated	168.557	45.2718	Non-renovated	120.647	33.5682	Non-renovated	142.929	39.2868
Non-renovated	188.653	42.3961	Non-renovated	99.6153	28.782	Non-renovated	158.535	40.4011	Non-renovated	132.784	39.0912	Non-renovated	115.546	33.069	Non-renovated	125.737	36.7395
Non-renovated	204.476	44.2649	Non-renovated	108.849	34.8406	Non-renovated	99.8754	29.169	Non-renovated	189.242	52.0601	Non-renovated	131.433	30.9124	Non-renovated	147.146	39.1671
Non-renovated	176.759	41.1711	Non-renovated	102.054	27.9386	Non-renovated	140.238	40.0458	Non-renovated	146.321	42.0273	Non-renovated	107.975	22.7554	Non-renovated	85.389	28.1972
Non-renovated	181.724	42.8017	Non-renovated	111.842	31.8248	Non-renovated	131.696	37.3136	Non-renovated	131.672	36.3994	Non-renovated	113.835	26.6145	Non-renovated	107.098	32.5815
Non-renovated	208.764	49.6645	Non-renovated	189.878	51.1124	Non-renovated	117.566	35.0886	Non-renovated	157.473	42.2694	Non-renovated	125.128	24.3615	Non-renovated	113.309	32.6219
Non-renovated	251.154	56.7097	Non-renovated	60.3513	17.704	Non-renovated	134.712	39.5536	Non-renovated	168.324	44.5212	Non-renovated	156.181	45.9737	Non-renovated	99.1128	29.5935
Non-renovated	232.397	54.0449	Non-renovated	89.5831	26.8287	Non-renovated	137.486	39.0392	Non-renovated	226.366	56.4447	Non-renovated	152.597	39.2393	Non-renovated	93.4114	30.3798
Non-renovated	138.24	32.9913	Non-renovated	89.0397	25.051	Non-renovated	120.646	34.6465	Non-renovated	178.732	47.4314	Non-renovated	78.2751	28.3519	Non-renovated	103.476	30.2138
Non-renovated	174.971	40.0497	Non-renovated	127.066	33.1741	Non-renovated	98.8802	28.1609	Non-renovated	163.43	46.5445	Non-renovated	108.384	31.9066	Non-renovated	151.29	36.3283
Non-renovated	231.398	53.8257	Non-renovated	70.6417	23.4453	Non-renovated	90.151	28.6825	Non-renovated	245.975	64.2973	Non-renovated	151.777	41.0236	Non-renovated	84.3679	25.5723
Non-renovated	178.384	41.6016	Non-renovated	158.681	43.1627	Non-renovated	95.2497	31.1182	Non-renovated	234.96	60.5727	Non-renovated	115.06	30.3402	Non-renovated	82.3232	26.0628
Non-renovated	144.809	33.4458	Non-renovated	103.463	31.3305	Non-renovated	99.3492	29.7787	Non-renovated	146.741	42.085	Non-renovated	92.8252	25.1228	Non-renovated	110.772	32.9398
Non-renovated	165.075	37.2628	Non-renovated	106.012	31.4687	Non-renovated	132.628	39.0227	Non-renovated	132.129	41.8429	Non-renovated	102.5	30.4234	Non-renovated	179.367	49.7811
Non-renovated	167.605	38.1853	Non-renovated	131.951	37.1572	Non-renovated	126.201	34.9739	Non-renovated	180.189	48.0609	Non-renovated	93.4516	22.4267	Non-renovated	98.5676	28.3613
Non-renovated	146.594	34.5477	Non-renovated	75.3638	25.104	Non-renovated	174.881	46.3812	Non-renovated	183.175	49.0084	Non-renovated	92.3633	22.065	Non-renovated	158.675	45.5667
Non-renovated	238.519	57.3995	Non-renovated	89.9558	26.4415	Non-renovated	84.3646	26.0999	Non-renovated	123.786	34.8775	Non-renovated	159.071	39.9778	Non-renovated	88.7125	27.9156
Non-renovated	146.447	33.1818	Non-renovated	106.715	31.3072	Non-renovated	151.062	40.5037	Non-renovated	170.741	48.1449	Non-renovated	83.9179	30.9596	Non-renovated	171.428	47.0009
Non-renovated	145.306	32.4239	Non-renovated	83.9173	28.8486	Non-renovated	107.352	30.4597	Non-renovated	174.566	44.5735	Non-renovated	81.2744	33.3627	Non-renovated	153.448	39.4058
Non-renovated	151.745	33.831	Non-renovated	107.913	33.2451	Non-renovated	102.792	29.0422	Non-renovated	157.766	43.1383	Non-renovated	88.5913	46.7953	Non-renovated	121.404	34.4598
Non-renovated	180.832	38.8643	Non-renovated	74.687	20.9361	Non-renovated	116.935	32.7228	Non-renovated	220.384	58.3314	Non-renovated	107.486	32.2045	Non-renovated	131.336	34.954
Non-renovated	163.623	37.5292	Non-renovated	104.901	30.4352	Non-renovated	135.613	38.2446	Non-renovated	178.703	51.4181	Non-renovated	100.514	33.2873	Non-renovated	98.688	28.6845
Non-renovated	259.532	61.1604	Non-renovated	84.4794	26.4515	Non-renovated	124.607	34.6145	Non-renovated	242.87	60.9029	Non-renovated	175.818	23.9901	Non-renovated	131.566	36.7872
Non-renovated	158.192	35.1575	Non-renovated	121.959	34.414	Non-renovated	137.83	38.9419	Non-renovated	139.556	37.9904	Non-renovated	90.7779	50.7739	Non-renovated	107.306	32.1838
Non-renovated	180.737	40.7027	Non-renovated	87.4084	26.2113	Non-renovated	178.597	49.7423	Non-renovated	250.374	61.6144	Non-renovated	107.377	24.21	Non-renovated	155.739	43.4596
Non-renovated	158.601	35.1337	Non-renovated	153.707	42.4375	Non-renovated	153.557	42.744	Non-renovated	194.955	51.2268	Non-renovated	97.0215	24.9517	Non-renovated	101.07	30.5963
Non-renovated	149.309	34.2824	Non-renovated	87.6959	29.1818	Non-renovated	119.148	31.2922	Non-renovated	242.751	64.4708	Non-renovated	91.9118	35.3468	Non-renovated	195.429	51.5831
Non-renovated	212.035	48.7165	Non-renovated	85.3486	28.8321	Non-renovated	166.772	46.9957	Non-renovated	145.113	37.2928	Non-renovated	131.036	41.6161	Non-renovated	94.9913	29.5557
Non-renovated	154.296	36.6823	Non-renovated	159.01	42.9658	Non-renovated	114.525	33.2301	Non-renovated	152.035	40.9211	Non-renovated	87.7162	28.8698	Non-renovated	197.125	50.8946
Non-renovated	234.715	52.5845	Non-renovated	121.013	35.2177	Non-renovated	171.8	48.2936	Non-renovated	245.795	60.8957	Non-renovated	150.53	43.6849	Non-renovated	95.5347	29.3493
Non-renovated	135.514	29.5707	Non-renovated	96.9268	29.1982	Non-renovated	125.452	36.9413	Non-renovated	218.012	55.2958	Non-renovated	79.8179	29.8805	Non-renovated	180.357	48.404
Non-renovated	130.014	28.459	Non-renovated	107.867	31.8421	Non-renovated	101.158	29.8297	Non-renovated	245.711	66.329	Non-renovated	74.7057	30.1212	Non-renovated	115.193	32.5031
Non-renovated	124.522	27.481	Non-renovated	93.7648	30.2633	Non-renovated	174.182	41.7162	Non-renovated	111.236	29.9007	Non-renovated	71.0128	30.169	Non-renovated	102.771	30.0974
Non-renovated	154.065	35.6452	Non-renovated	141.164	35.1055	Non-renovated	116.251	31.3466	Non-renovated	143.077	38.2054	Non-renovated	100.681	34.2875	Non-renovated	109.003	28.6039
Non-renovated	142.022	33.377	Non-renovated	206.285	52.1491	Non-renovated	125.844	35.876	Non-renovated	253.386	60.628	Non-renovated	87.6104	29.1779	Non-renovated	102.729	28.8101
Non-renovated	262.659	62.769	Non-renovated	103.991	31.6276	Non-renovated	99.253	32.5284	Non-renovated	142.077	38.7393	Non-renovated	165.962	24.4868	Non-renovated	98.4395	28.1466
Non-renovated	140.598	30.6618	Non-renovated	116.472	33.8961	Non-renovated	111.322	32.7218	Non-renovated	298.258	76.3934	Non-renovated	77.9592	27.4854	Non-renovated	86.9911	26.3883
Non-renovated	149.629	33.742	Non-renovated	167.766	46.595	Non-renovated	121.125	37.2451	Non-renovated	167.885	45.4653	Non-renovated	86.1647	27.4254	Non-renovated	177.717	47.6413
Non-renovated	128.529	30.3083	Non-renovated	92.4485	27.7129	Non-renovated	118.536	34.5077	Non-renovated	156.321	44.1992	Non-renovated	75.6968	26.4689	Non-renovated	139.125	36.9405
Non-renovated	143.37	34.4138	Non-renovated	154.213	42.8273	Non-renovated	139.174	37.2609	Non-renovated	229.631	60.1608	Non-renovated	80.2946	26.2737	Non-renovated	148.404	43.137
Non-renovated	170.37	37.9195	Non-renovated	98.0005	29.8648	Non-renovated	159.55	43.0064	Non-renovated	153.331	43.3889	Non-renovated	103.952	27.1715	Non-renovated	200.939	51.8977
Non-renovated	133.403	30.9039	Non-renovated	68.6802	21.4794	Non-renovated	93.5031	27.5682	Non-renovated	211.904	55.529	Non-renovated	75.2558	30.9193	Non-renovated	103.616	28.6428
Non-renovated	236.767	53.9916	Non-renovated	85.2765	26.5026	Non-renovated	109.926	31.4578	Non-renovated	177.302	47.5018	Non-renovated	151.315	22.2341	Non-renovated	133.271	37.6342
Non-renovated	151.653	33.906	Non-renovated	158.089	42.7073	Non-renovated	96.9027	30.2371	Non-renovated	155.803	43.1623	Non-renovated	94.5262	26.1132	Non-renovated	93.0414	29.3172
Non-renovated	150.468	32.749	Non-renovated	159.976	44.9282	Non-renovated	155.303	40.713	Non-renovated	128.561	36.4039	Non-renovated	84.9548	25.3873	Non-renovated	86.3377	27.3204
Non-renovated	183.746	41.305	Non-renovated	111.884	31.3838	Non-renovated	115.061	31.4608	Non-renovated	148.95	41.8354	Non-renovated	113.68	30.8285	Non-renovated	120.607	35.8608
Non-renovated	160.193	36.5764	Non-renovated	137.185	35.7325	Non-renovated	105.705	30.304	Non-renovated	168.763	44.6657	Non-renovated	94.9089	26.5231	Non-renovated	111.252	34.5323
Non-renovated	136.101	30.6487	Non-renovated	139.974	40.7799	Non-renovated	149.113	40.9449	Non-renovated	224.326	58.675	Non-renovated	79.598	28.1157	Non-renovated	92.0871	28.255
Non-renovated	133.928	31.1198	Non-renovated	89.5883	26.6499	Non-renovated	95.0408	29.7761	Non-renovated	183.12	50.3462	Non-renovated	78.9222	27.9919	Non-renovated	109.462	31.0778
Non-renovated	143.809	32.64	Non-renovated	92.9843	26.7058	Non-renovated	145.376	42.5235	Non-renovated	213.176	55.6642	Non-renovated	82.6143	29.5522	Non-renovated	138.138	36.8321
Non-renovated	119.533	27.7879	Non-renovated	130.408	38.2446	Non-renovated	202.961	51.3934	Non-renovated	160.295	47.4365	Non-renovated	63.5778	23.9145	Non-renovated	198.59	53.5885
Non-renovated	134.441	32.7588	Non-renovated	130.446	36.214	Non-renovated	103.237	28.9737	Non-renovated	159.228	41.8744	Non-renovated	78.7991	29.7727	Non-renovated	183.991	48.5039
Non-renovated	263.885	61.6457	Non-renovated	140.753	39.7627	Non-renovated	112.026	34.1624	Non-renovated	149.467	42.3093	Non-renovated	170.425	23.2855	Non-renovated	112.57	33.0431
Non-renovated	204.848	46.8031	Non-renovated	81.85	24.8916	Non-renovated	149.293	41.1758	Non-renovated	213.456	58.9711	Non-renovated	136.197	42.7626	Non-renovated	94.3414	27.0196
Non-renovated	156.645	34.1672	Non-renovated	169.592	46.4317	Non-renovated	234.549	61.1555	Non-renovated	171.125	45.8434	Non-renovated	90.9984	24.5637	Non-renovated	141.875	38.678
Non-renovated	152.775	35.3654	Non-renovated	141.947	39.5398	Non-renovated	99.3478	28.462	Non-renovated	155.487	39.6451	Non-renovated	87.0622	32.5701	Non-renovated	128.66	36.6918
Non-renovated	246.669	56.9586	Non-renovated	148.693	43.3556	Non-renovated	131.718	38.5209	Non-renovated	154.733	41.0279	Non-renovated	159.712	32.9742	Non-renovated	114.509	33.109
Non-renovated	247.342	56.5777	Non-renovated	151.172	42.7034	Non-renovated	172.952	45.0528	Non-renovated	217.32	58.7047	Non-renovated	153.664	33.8082	Non-renovated	138.031	37.9029
Non-renovated	148.83	34.58	Non-renovated	162.455	43.0899	Non-renovated	117.173	36.7794	Non-renovated	173.402	46.7067	Non-renovated	88.5359	35.637	Non-renovated	170.414	45.359
Non-renovated	156.836	35.6432	Non-renovated	134.324	38.8032	Non-renovated	119.778	35.5743	Non-renovated	208.727	53.4369	Non-renovated	97.0844	31.9135	Non-renovated	110.474	31.8881
Non-renovated	122.99	29.3508	Non-renovated	90.9926	26.1611	Non-renovated	132.004	35.0841	Non-renovated	195.71	53.974	Non-renovated	71.3526	30.8523	Non-renovated	90.9487	27.6865
Non-renovated	152.684	34.4929	Non-renovated	94.9741	31.1984	Non-renovated	119.93	36.3696	Non-renovated	226.346	58.8552	Non-renovated	92.3585	30.699	Non-renovated	113.726	34.5964
Non-renovated	209.009	49.8793	Non-renovated	102.985	30.5772	Non-renovated	118.906	32.3104	Non-renovated	256.59	67.7248	Non-renovated	127.699	37.5745	Non-renovated	108.132	31.595
Non-renovated	151.48	35.0373	Non-renovated	94.9165	28.4744	Non-renovated	88.8461	26.3487	Non-renovated	164.604	42.4389	Non-renovated	95.5442	32.5171	Non-renovated	118.586	34.6177
Non-renovated	214.282	46.9351	Non-renovated	95.0954	28.1673	Non-renovated	112.388	32.7054	Non-renovated	156.43	39.0533	Non-renovated	130.27	27.182	Non-renovated	167.759	45.3467
Non-renovated	148.28	34.1536	Non-renovated	94.7342	29.7873	Non-renovated	181.593	48.964	Non-renovated	197.016	52.06	Non-renovated	87.9645	28.7116	Non-renovated	98.6552	29.8959
Non-renovated	171.666	39.9849	Non-renovated	97.8313	29.1284	Non-renovated	159.465	44.4394	Non-renovated	126.094	36.1383	Non-renovated	106.196	23.6386	Non-renovated	104.079	30.0314
Non-renovated	156.612	35.8363	Non-renovated	119.467	33.3926	Non-renovated	122.544	36.6471	Non-renovated	226.449	56.0547	Non-renovated	98.3639	27.4077	Non-renovated	172.679	44.293
Non-renovated	151.732	34.0962	Non-renovated	98.003	31.5453	Non-renovated	110.572	34.1328	Non-renovated	228.411	60.2096	Non-renovated	92.9504	28.2808	Non-renovated	91.1217	28.8364
Non-renovated	171.111	38.8136	Non-renovated	114.459	35.3183	Non-renovated	136.053	36.856	Non-renovated	301.473	76.6689	Non-renovated	106.713	38.1996	Non-renovated	135.827	36.894
Non-renovated	159.711	35.1404	Non-renovated	99.953	27.949	Non-renovated	155.856	42.0447	Non-renovated	154.313	43.4611	Non-renovated	95.7754	27.843	Non-renovated	134.705	37.5999
Non-renovated	245.396	58.0032	Non-renovated	125.436	36.8333	Non-renovated	125.923	35.2473	Non-renovated	158.794	42.03	Non-renovated	151.345	36.7595	Non-renovated	96.6396	28.1801
Non-renovated	167.475	37.9411	Non-renovated	71.6046	20.2926	Non-renovated	130.865	38.3609	Non-renovated	173.488	48.7171	Non-renovated	100.14	36.5655	Non-renovated	115.593	34.3791
Non-renovated	162.34	38.7013	Non-renovated	87.8098	25.9932	Non-renovated	108.888	31.4321	Non-renovated	151.371	40.8932	Non-renovated	91.1105	27.4239	Non-renovated	122.898	36.3015
Non-renovated	186.683	42.1753	Non-renovated	120.774	35.9686	Non-renovated	155.857	44.3585	Non-renovated	259.459	66.844	Non-renovated	107.705	30.8931	Non-renovated	96.1602	28.4327
Non-renovated	242.831	53.9806	Non-renovated	133.074	36.0472	Non-renovated	181.388	48.1753	Non-renovated	148.883	39.3953	Non-renovated	143.531	34.2203	Non-renovated	133.374	39.5347
Non-renovated	225.822	52.6179	Non-renovated	161.02	42.7296	Non-renovated	167.852	46.4215	Non-renovated	222.432	56.927	Non-renovated	148.494	30.0449	Non-renovated	108.888	31.7259
Non-renovated	165.092	35.8154	Non-renovated	83.0166	26.335	Non-renovated	119.363	33.6323	Non-renovated	187.818	48.7391	Non-renovated	97.986	20.9162	Non-renovated	85.2489	24.0639
Non-renovated	167.97	38.8186	Non-renovated	97.9681	30.0969	Non-renovated	136.306	37.5129	Non-renovated	151.2	39.9529	Non-renovated	106.51	25.8994	Non-renovated	75.536	24.1277
Non-renovated	247.059	55.907	Non-renovated	184.667	48.1403	Non-renovated	196.675	50.7954	Non-renovated	207.73	54.2273	Non-renovated	160.842	33.4245	Non-renovated	143.202	40.8267
Non-renovated	166.031	37.8235	Non-renovated	87.703	27.254	Non-renovated	103.553	31.3618	Non-renovated	236.569	63.3075	Non-renovated	94.4725	25.5008	Non-renovated	133.629	38.3933
Non-renovated	132.526	28.3389	Non-renovated	200.508	50.6945	Non-renovated	106.751	30.4477	Non-renovated	170.341	44.7984	Non-renovated	74.5768	32.3406	Non-renovated	87.3278	24.6963
Non-renovated	168.096	36.9706	Non-renovated	90.5248	28.484	Non-renovated	164.305	45.634	Non-renovated	181.246	47.7399	Non-renovated	103.049	25.6	Non-renovated	96.6966	30.0915
Non-renovated	163.085	34.687	Non-renovated	82.7943	25.1181	Non-renovated	157.203	40.8361	Non-renovated	173.769	48.4566	Non-renovated	90.7089	38.0137	Non-renovated	105.441	31.8221
Non-renovated	167.803	37.805	Non-renovated	90.2373	25.18	Non-renovated	133.535	37.8672	Non-renovated	160.173	40.7316	Non-renovated	96.9383	44.174	Non-renovated	92.9311	29.6524
Non-renovated	126.27	29.4716	Non-renovated	81.8372	29.0899	Non-renovated	136.748	39.1047	Non-renovated	137.988	37.3357	Non-renovated	71.6939	29.5924	Non-renovated	153.763	40.966
Non-renovated	216.957	50.2231	Non-renovated	59.1795	21.6581	Non-renovated	129.793	35.6481	Non-renovated	172.811	49.173	Non-renovated	135.715	46.735	Non-renovated	97.5563	28.8326
Non-renovated	189.957	43.0484	Non-renovated	90.0194	28.3584	Non-renovated	99.2307	29.838	Non-renovated	193.467	51.1197	Non-renovated	112.336	29.4746	Non-renovated	92.0779	30.5254
Non-renovated	154.206	33.8674	Non-renovated	122.624	35.7154	Non-renovated	219.656	55.7341	Non-renovated	144.173	42.4902	Non-renovated	88.5435	42.7101	Non-renovated	105.193	30.576
Non-renovated	145.439	31.0029	Non-renovated	194.445	50.942	Non-renovated	120.307	33.1745	Non-renovated	133.14	35.6009	Non-renovated	80.9329	22.483	Non-renovated	105.704	31.9993
Non-renovated	127.315	29.4617	Non-renovated	85.697	25.3624	Non-renovated	98.7898	29.6293	Non-renovated	146.186	38.8479	Non-renovated	70.748	30.4141	Non-renovated	106.002	33.4309
Non-renovated	228.957	54.3767	Non-renovated	118.689	33.9206	Non-renovated	95.8516	29.6993	Non-renovated	288.557	72.924	Non-renovated	148.693	32.7383	Non-renovated	198.439	54.2221
Non-renovated	158.137	35.6798	Non-renovated	145.763	41.4532	Non-renovated	131.71	39.3511	Non-renovated	233.384	61.5479	Non-renovated	91.3018	43.129	Non-renovated	141.36	36.5696
Non-renovated	156.046	34.8661	Non-renovated	76.1647	23.016	Non-renovated	89.1713	26.755	Non-renovated	188.369	48.6833	Non-renovated	90.0655	30.419	Non-renovated	106.449	34.8895
Non-renovated	128.284	30.6498	Non-renovated	90.5318	26.0602	Non-renovated	135.013	37.3293	Non-renovated	174.564	46.2944	Non-renovated	73.5395	28.7984	Non-renovated	120.467	35.2834
Non-renovated	165.41	38.8235	Non-renovated	74.0189	22.1942	Non-renovated	92.812	28.9051	Non-renovated	149.992	40.8475	Non-renovated	103.534	29.2562	Non-renovated	113.81	31.3875
Non-renovated	176.85	41.2764	Non-renovated	96.7863	30.6002	Non-renovated	175.099	48.8369	Non-renovated	208.973	53.9028	Non-renovated	104.334	25.7639	Non-renovated	107.608	31.1841
Non-renovated	125.731	29.4162	Non-renovated	119.494	31.7962	Non-renovated	179.321	50.9689	Non-renovated	161.407	43.7246	Non-renovated	68.7122	28.0833	Non-renovated	96.2765	30.1586
Non-renovated	133.939	29.1915	Non-renovated	103.527	29.7348	Non-renovated	108.122	32.7527	Non-renovated	198.886	53.6744	Non-renovated	76.0529	27.3605	Non-renovated	139.212	38.1804
Non-renovated	128.942	29.7569	Non-renovated	149.928	42.156	Non-renovated	245.387	65.766	Non-renovated	183.406	48.0407	Non-renovated	70.2573	25.2569	Non-renovated	177.508	47.283
Non-renovated	198.297	43.8222	Non-renovated	78.3402	25.6491	Non-renovated	169.267	39.6129	Non-renovated	234.845	57.8744	Non-renovated	128.982	35.7843	Non-renovated	197.663	50.4591
Non-renovated	200.575	43.8788	Non-renovated	129.442	37.371	Non-renovated	116.095	32.3584	Non-renovated	180.903	47.0113	Non-renovated	112.457	33.2835	Non-renovated	110.813	33.7007
Non-renovated	169.158	38.4322	Non-renovated	101.024	27.8202	Non-renovated	142.851	41.3843	Non-renovated	146.404	42.2473	Non-renovated	100.805	29.4115	Non-renovated	97.3393	30.9135
Non-renovated	156.552	37.2014	Non-renovated	137.647	37.8813	Non-renovated	107.152	29.4525	Non-renovated	135.556	37.3849	Non-renovated	92.928	34.7842	Non-renovated	122.184	33.537
Non-renovated	141.228	32.2635	Non-renovated	146.792	38.6006	Non-renovated	153.362	41.0495	Non-renovated	151.924	41.6949	Non-renovated	91.4026	27.3547	Non-renovated	96.3492	30.3088
Non-renovated	164.384	37.3352	Non-renovated	84.3014	24.7617	Non-renovated	130.758	38.2436	Non-renovated	138.379	38.8178	Non-renovated	98.573	39.0387	Non-renovated	114.624	31.7509
Non-renovated	159.058	36.2785	Non-renovated	145.312	41.5887	Non-renovated	81.6021	25.162	Non-renovated	275.623	66.9609	Non-renovated	94.5151	35.803	Non-renovated	143.114	42.1791
Non-renovated	150.749	32.5352	Non-renovated	81.2864	26.4792	Non-renovated	130.098	36.6195	Non-renovated	254.681	66.9383	Non-renovated	89.9885	40.7549	Non-renovated	95.4496	26.8374
Non-renovated	196.704	44.652	Non-renovated	91.3	28.2996	Non-renovated	118.635	32.6496	Non-renovated	147.704	41.7448	Non-renovated	114.939	41.4729	Non-renovated	110.367	32.9538
Non-renovated	221.457	48.6763	Non-renovated	87.2211	25.7107	Non-renovated	104.589	30.3292	Non-renovated	160.592	41.4383	Non-renovated	131.527	29.5953	Non-renovated	128.217	35.8993
Non-renovated	177.234	39.4537	Non-renovated	97.8536	29.3124	Non-renovated	194.892	50.8741	Non-renovated	179.606	48.9375	Non-renovated	111.691	27.5838	Non-renovated	127.272	35.67
Non-renovated	270.131	61.6463	Non-renovated	117.592	33.71	Non-renovated	217.948	57.6928	Non-renovated	140.319	40.8032	Non-renovated	171.157	23.0943	Non-renovated	140.888	39.0322
Non-renovated	163.002	35.7333	Non-renovated	137.904	39.1103	Non-renovated	130.155	35.6017	Non-renovated	168.445	44.0004	Non-renovated	102.204	44.444	Non-renovated	145.539	42.4308
Non-renovated	213.012	49.0513	Non-renovated	119.809	34.6644	Non-renovated	162.686	46.1272	Non-renovated	166.409	41.4145	Non-renovated	124.918	23.5411	Non-renovated	76.8474	26.2108
Non-renovated	193.073	41.5855	Non-renovated	66.1095	20.0828	Non-renovated	198.816	52.1887	Non-renovated	165.738	45.3702	Non-renovated	124.991	28.585	Non-renovated	100.558	31.0769
Non-renovated	205.385	47.3204	Non-renovated	98.7575	29.0495	Non-renovated	85.2747	26.2961	Non-renovated	309.387	74.3916	Non-renovated	132.755	41.5796	Non-renovated	100.406	30.7615
Non-renovated	147.181	34.1082	Non-renovated	85.908	23.6897	Non-renovated	92.6121	27.3494	Non-renovated	167.661	45.1721	Non-renovated	82.9584	37.2341	Non-renovated	86.2221	28.5066
Non-renovated	128.918	29.7596	Non-renovated	100.432	31.5467	Non-renovated	134.133	36.6823	Non-renovated	300.969	74.6237	Non-renovated	82.2206	26.6991	Non-renovated	106.169	31.4914
Non-renovated	153.715	34.0559	Non-renovated	97.4292	33.2493	Non-renovated	109.161	33.0939	Non-renovated	145.654	40.6987	Non-renovated	88.7628	30.2269	Non-renovated	158.97	47.0856
Non-renovated	142.657	31.8603	Non-renovated	109.881	31.2063	Non-renovated	147.758	41.4964	Non-renovated	173.163	45.8579	Non-renovated	82.6392	31.6442	Non-renovated	99.6208	28.5578
Non-renovated	148.798	31.863	Non-renovated	99.801	32.1294	Non-renovated	95.6489	28.639	Non-renovated	266.799	70.6161	Non-renovated	87.3723	36.5078	Non-renovated	104.149	29.1517
Non-renovated	244.321	57.7526	Non-renovated	152.026	42.2866	Non-renovated	134.016	36.5348	Non-renovated	158.168	44.2993	Non-renovated	163.71	25.4756	Non-renovated	202.59	55.0379
Non-renovated	152.454	34.951	Non-renovated	113.122	32.5067	Non-renovated	115.91	34.7254	Non-renovated	213.232	56.3386	Non-renovated	85.8484	34.5296	Non-renovated	160.395	41.6437
Non-renovated	173.14	40.3576	Non-renovated	95.4926	30.4532	Non-renovated	127.705	36.3551	Non-renovated	261.015	68.1775	Non-renovated	109.118	26.5379	Non-renovated	125.426	34.8694
Non-renovated	218.511	48.8786	Non-renovated	86.8595	26.7744	Non-renovated	120.073	33.0697	Non-renovated	255.35	66.8747	Non-renovated	134.548	31.3617	Non-renovated	134.365	34.6707
Non-renovated	193.299	45.8132	Non-renovated	86.1948	27.1479	Non-renovated	118.612	34.5935	Non-renovated	138.675	39.0297	Non-renovated	129.125	25.5604	Non-renovated	152.188	40.3156
Non-renovated	149.978	34.4906	Non-renovated	78.7977	24.2167	Non-renovated	120.592	36.0273	Non-renovated	142.636	39.407	Non-renovated	85.6803	44.9478	Non-renovated	111.262	31.9864
Non-renovated	155.948	37.0462	Non-renovated	140.033	38.7076	Non-renovated	132.547	39.4227	Non-renovated	145.38	39.8458	Non-renovated	100.413	37.1402	Non-renovated	161.886	43.6054
Non-renovated	159.668	35.5968	Non-renovated	82.9816	25.6015	Non-renovated	120.781	34.8636	Non-renovated	156.849	43.3254	Non-renovated	92.6747	25.4663	Non-renovated	97.1938	27.1369
Non-renovated	150.146	31.7697	Non-renovated	105.926	34.1769	Non-renovated	191.466	51.804	Non-renovated	162.169	41.9459	Non-renovated	85.8422	35.1061	Non-renovated	85.1383	27.0195
Non-renovated	149.345	33.3077	Non-renovated	86.703	27.9588	Non-renovated	136.892	39.4143	Non-renovated	167.512	46.1661	Non-renovated	95.307	29.8041	Non-renovated	98.4406	29.1185
Non-renovated	158.522	36.141	Non-renovated	125.591	34.0361	Non-renovated	110.879	32.4547	Non-renovated	206.14	53.8311	Non-renovated	94.215	23.4629	Non-renovated	128.881	36.9593
Non-renovated	286.909	65.4286	Non-renovated	88.0741	26.1278	Non-renovated	127.737	38.1199	Non-renovated	222.54	57.1509	Non-renovated	200.44	25.6274	Non-renovated	144.776	42.3943
Non-renovated	168.471	37.1057	Non-renovated	84.862	27.6552	Non-renovated	92.8641	25.9862	Non-renovated	134.842	39.7338	Non-renovated	96.5712	30.9371	Non-renovated	92.7738	26.5991
Non-renovated	253.49	59.3853	Non-renovated	115.745	33.2375	Non-renovated	138.875	38.0659	Non-renovated	224.379	57.5915	Non-renovated	169.543	37.0488	Non-renovated	171.627	47.8085
Non-renovated	141.716	32.7613	Non-renovated	103.41	32.1118	Non-renovated	170.347	45.5531	Non-renovated	141.46	43.961	Non-renovated	80.3487	33.4185	Non-renovated	134.716	38.0172
Non-renovated	204.251	49.3097	Non-renovated	127.623	37.1106	Non-renovated	151.525	40.8235	Non-renovated	292.194	72.3355	Non-renovated	126.954	37.0047	Non-renovated	91.8704	29.5344
Non-renovated	164.879	36.7529	Non-renovated	134.771	38.1151	Non-renovated	184.83	50.6233	Non-renovated	147.801	42.3979	Non-renovated	99.8821	39.7197	Non-renovated	121.283	32.5164
Non-renovated	132.222	31.1165	Non-renovated	106.138	30.0347	Non-renovated	107.086	33.0729	Non-renovated	160.12	43.1582	Non-renovated	75.3624	40.8739	Non-renovated	85.2325	27.0082
Non-renovated	152.63	34.0589	Non-renovated	107.642	32.5043	Non-renovated	100.184	28.9918	Non-renovated	160.002	44.7336	Non-renovated	94.6205	34.8656	Non-renovated	110.004	31.4001
Non-renovated	196.534	45.4964	Non-renovated	121.842	33.2702	Non-renovated	155.249	42.7573	Non-renovated	146.245	40.0878	Non-renovated	128.125	34.2738	Non-renovated	172.115	45.4914
Non-renovated	185.106	38.8775	Non-renovated	122.518	32.9786	Non-renovated	129.446	36.6392	Non-renovated	142.726	39.3388	Non-renovated	112.153	33.7946	Non-renovated	135.684	36.6286
Non-renovated	141.205	31.6271	Non-renovated	113.148	33.1341	Non-renovated	130.981	36.2964	Non-renovated	300.551	70.2817	Non-renovated	82.0487	27.7423	Non-renovated	137.122	37.9257
Non-renovated	239.992	53.621	Non-renovated	108.358	30.8747	Non-renovated	207.404	53.8537	Non-renovated	290.847	74.5392	Non-renovated	154.649	32.73	Non-renovated	146.252	43.1515
Non-renovated	143.08	30.878	Non-renovated	108.27	32.8645	Non-renovated	144.743	41.6926	Non-renovated	184.686	49.22	Non-renovated	87.4993	27.9496	Non-renovated	86.0818	27.3324
Non-renovated	146.432	34.1174	Non-renovated	68.183	21.6776	Non-renovated	140.211	38.3878	Non-renovated	257.918	65.951	Non-renovated	93.808	33.4025	Non-renovated	95.0304	27.077
Non-renovated	186.983	42.354	Non-renovated	153.031	40.6444	Non-renovated	110.126	30.8675	Non-renovated	176.778	47.794	Non-renovated	106.709	25.6632	Non-renovated	144.517	41.158
Non-renovated	144.933	33.0632	Non-renovated	72.0202	24.5136	Non-renovated	132.038	36.6149	Non-renovated	179.805	49.6708	Non-renovated	89.7827	36.893	Non-renovated	108.94	30.5751
Non-renovated	168.51	39.5155	Non-renovated	120.044	35.3068	Non-renovated	125.061	34.0427	Non-renovated	154.986	43.3193	Non-renovated	96.2172	37.9311	Non-renovated	105.752	30.4835
Non-renovated	179.61	40.1334	Non-renovated	123.019	37.412	Non-renovated	85.5954	26.3389	Non-renovated	212.127	57.6618	Non-renovated	117.194	31.6302	Non-renovated	85.3765	25.8358
Non-renovated	193.289	41.7058	Non-renovated	152.68	43.8736	Non-renovated	100.271	32.5332	Non-renovated	144.806	39.0603	Non-renovated	118.583	28.5867	Non-renovated	139.515	42.5081
Non-renovated	191.664	44.7673	Non-renovated	167.647	45.6018	Non-renovated	90.564	30.6443	Non-renovated	142.081	41.0961	Non-renovated	112.92	30.1408	Non-renovated	91.3079	28.6765
Non-renovated	133.398	30.344	Non-renovated	107.759	28.9986	Non-renovated	161.07	46.5415	Non-renovated	198.471	50.9888	Non-renovated	77.8784	35.1926	Non-renovated	99.4072	28.5252
Non-renovated	217.785	49.11	Non-renovated	84.5144	26.9546	Non-renovated	139.389	39.7157	Non-renovated	170.303	47.7345	Non-renovated	142.572	25.395	Non-renovated	96.311	28.476
Non-renovated	177.307	40.7322	Non-renovated	91.3961	29.3707	Non-renovated	132.851	36.8744	Non-renovated	136.995	39.3667	Non-renovated	108.664	27.8818	Non-renovated	115.967	34.2372
Non-renovated	239.098	58.0527	Non-renovated	98.8738	30.1136	Non-renovated	123.921	37.5951	Non-renovated	221.65	57.5103	Non-renovated	154.779	29.7469	Non-renovated	102.996	29.4113
Non-renovated	150.117	34.1501	Non-renovated	94.0321	28.6873	Non-renovated	120.808	34.5628	Non-renovated	135.724	37.6615	Non-renovated	83.9797	41.1945	Non-renovated	146.77	39.2295
Non-renovated	226.054	52.1721	Non-renovated	153.533	41.6876	Non-renovated	185.64	49.4265	Non-renovated	171.314	45.263	Non-renovated	146.548	35.2389	Non-renovated	126.219	35.4053
Non-renovated	149.53	33.1667	Non-renovated	79.6613	24.3944	Non-renovated	127.228	36.4539	Non-renovated	152.46	43.527	Non-renovated	85.8732	25.8329	Non-renovated	105.646	32.1014
Non-renovated	166.656	36.1363	Non-renovated	80.0086	24.48	Non-renovated	117.016	35.8579	Non-renovated	162.741	45.6564	Non-renovated	94.7357	31.7044	Non-renovated	139.276	38.6129
Non-renovated	191.378	44.262	Non-renovated	135.671	37.3892	Non-renovated	126.971	32.5385	Non-renovated	252.984	65.7123	Non-renovated	117.118	41.5283	Non-renovated	110.958	34.0668
Non-renovated	168.084	37.1771	Non-renovated	166.556	45.3685	Non-renovated	114.355	34.7572	Non-renovated	161.797	44.2394	Non-renovated	100.893	44.3253	Non-renovated	88.095	26.2435
Non-renovated	155.888	34.1592	Non-renovated	97.6784	31.3854	Non-renovated	117.141	36.0471	Non-renovated	195.984	52.2619	Non-renovated	92.7456	31.1042	Non-renovated	81.069	25.4357
Non-renovated	171.361	38.6935	Non-renovated	145.124	41.4527	Non-renovated	98.2823	28.834	Non-renovated	183.834	50.8402	Non-renovated	100.586	28.0078	Non-renovated	94.8687	28.9052
Non-renovated	181.106	41.5017	Non-renovated	151.9	41.152	Non-renovated	104.428	30.4389	Non-renovated	145.437	37.628	Non-renovated	107.225	29.4944	Non-renovated	162.915	42.9989
Non-renovated	220.426	50.6194	Non-renovated	83.8288	25.0226	Non-renovated	116.015	35.4192	Non-renovated	143.238	37.2121	Non-renovated	127.369	27.0696	Non-renovated	80.8545	23.325
Non-renovated	137.632	30.989	Non-renovated	65.2249	23.4872	Non-renovated	124.234	35.0701	Non-renovated	143.262	39.0416	Non-renovated	77.0829	28.071	Non-renovated	104.512	31.1331
Non-renovated	134.652	31.0842	Non-renovated	120.336	35.6376	Non-renovated	163.731	43.9184	Non-renovated	153.344	40.2677	Non-renovated	79.4499	31.5211	Non-renovated	140.889	36.1672
Non-renovated	174.232	37.738	Non-renovated	82.0186	26.5491	Non-renovated	105.226	32.8138	Non-renovated	187.587	49.1792	Non-renovated	97.9619	27.2605	Non-renovated	114.088	34.58
Non-renovated	176.056	39.3259	Non-renovated	78.0962	26.4213	Non-renovated	122.203	35.3478	Non-renovated	169.081	45.8079	Non-renovated	108.123	41.3009	Non-renovated	165.006	43.8221
Non-renovated	146.263	32.7579	Non-renovated	74.3103	24.0879	Non-renovated	128.788	34.0756	Non-renovated	169.449	45.8738	Non-renovated	83.5776	30.6948	Non-renovated	116.274	32.1545
Non-renovated	218.326	50.707	Non-renovated	76.4342	23.4838	Non-renovated	94.4265	28.4789	Non-renovated	125.414	29.6398	Non-renovated	139.954	26.9846	Non-renovated	92.7432	28.7178
Non-renovated	265.004	61.6501	Non-renovated	155.476	41.8376	Non-renovated	139.207	36.3521	Non-renovated	158.4	44.3757	Non-renovated	177.747	22.9756	Non-renovated	99.3266	28.684
Non-renovated	168.932	39.0571	Non-renovated	159.363	43.2449	Non-renovated	111.439	31.7274	Non-renovated	219.289	58.0759	Non-renovated	104.725	21.1046	Non-renovated	120.382	31.7412
Non-renovated	148.831	34.34	Non-renovated	67.9871	22.862	Non-renovated	103.978	31.1808	Non-renovated	159.218	40.8232	Non-renovated	84.6973	22.1546	Non-renovated	102.018	28.3534
Non-renovated	218.491	49.6783	Non-renovated	119.63	32.8294	Non-renovated	170.45	44.3042	Non-renovated	156.866	42.8289	Non-renovated	133.289	34.2437	Non-renovated	135.95	37.2087
Non-renovated	157.588	35.7071	Non-renovated	87.0537	27.9879	Non-renovated	172.409	45.1761	Non-renovated	243.914	60.507	Non-renovated	99.2592	40.3137	Non-renovated	116.466	34.7587
Non-renovated	154.025	35.1976	Non-renovated	101.807	30.2259	Non-renovated	119.147	34.1346	Non-renovated	153.818	42.846	Non-renovated	95.26	29.6619	Non-renovated	167.956	44.2766
Non-renovated	158.271	34.1708	Non-renovated	100.202	31.4398	Non-renovated	127.838	38.1017	Non-renovated	193.644	54.1185	Non-renovated	88.3896	27.7617	Non-renovated	125.165	36.2992
Non-renovated	128.463	29.6667	Non-renovated	113.056	32.5589	Non-renovated	138.63	38.6166	Non-renovated	176.921	50.7087	Non-renovated	74.1767	24.6928	Non-renovated	153.723	40.7352
Non-renovated	208.199	47.1071	Non-renovated	132.423	38.6003	Non-renovated	101.084	30.0141	Non-renovated	203.446	55.3906	Non-renovated	131.552	38.0557	Non-renovated	100.215	29.9356
Non-renovated	140.97	30.7808	Non-renovated	96.3587	27.9427	Non-renovated	237.432	61.7471	Non-renovated	271.423	66.8229	Non-renovated	83.8386	28.6059	Non-renovated	131.678	36.0977
Non-renovated	153.559	34.3127	Non-renovated	87.5619	28.1629	Non-renovated	78.1319	26.1186	Non-renovated	200.544	54.5703	Non-renovated	89.3601	24.0868	Non-renovated	98.5722	28.6002
Non-renovated	207.271	48.0316	Non-renovated	101.403	29.7778	Non-renovated	128.628	35.2473	Non-renovated	194.05	50.7217	Non-renovated	134.528	25.27	Non-renovated	128.826	37.3515
Non-renovated	168.418	37.2975	Non-renovated	98.0347	30.3631	Non-renovated	94.5612	25.4606	Non-renovated	231.08	59.6325	Non-renovated	107.358	30.0224	Non-renovated	109.204	31.2645
Non-renovated	161.46	36.0678	Non-renovated	108.299	35.5668	Non-renovated	93.2996	31.0029	Non-renovated	220.13	54.6846	Non-renovated	98.1363	28.0198	Non-renovated	91.387	28.885
Non-renovated	213.045	48.5529	Non-renovated	70.4479	21.5134	Non-renovated	121.071	34.382	Non-renovated	119.957	33.939	Non-renovated	122.789	36.0385	Non-renovated	145.162	38.8951
Non-renovated	134.33	31.7138	Non-renovated	84.1799	24.9602	Non-renovated	109.875	32.3439	Non-renovated	145.685	39.2092	Non-renovated	76.6347	34.5897	Non-renovated	105.62	30.8716
Non-renovated	243.599	55.35	Non-renovated	98.8316	27.1709	Non-renovated	152.749	42.5506	Non-renovated	154.738	44.0115	Non-renovated	160.415	34.6079	Non-renovated	166.042	44.7971
Non-renovated	170.093	37.1046	Non-renovated	91.2186	28.0104	Non-renovated	163.945	43.8267	Non-renovated	204.4	51.6248	Non-renovated	104.736	33.101	Non-renovated	113.235	33.1614
Non-renovated	196.5	42.3906	Non-renovated	82.2129	25.9625	Non-renovated	142.16	37.954	Non-renovated	168.291	46.7389	Non-renovated	126.811	29.366	Non-renovated	168.777	46.7539
Non-renovated	160.392	35.2779	Non-renovated	85.7148	24.8696	Non-renovated	135.997	37.1768	Non-renovated	145.745	40.1841	Non-renovated	96.5448	27.1548	Non-renovated	77.1431	26.151
Non-renovated	214.777	47.974	Non-renovated	96.8502	30.3682	Non-renovated	100.14	31.2097	Non-renovated	206.429	52.9936	Non-renovated	134.444	23.9404	Non-renovated	121.842	34.5381
Non-renovated	153.994	33.5177	Non-renovated	98.7196	30.0013	Non-renovated	119.653	33.089	Non-renovated	281.236	71.7136	Non-renovated	84.9723	43.105	Non-renovated	105.214	29.0459
Non-renovated	148.735	33.2034	Non-renovated	158.128	44.7798	Non-renovated	123.545	34.4489	Non-renovated	179.378	47.6378	Non-renovated	88.7567	31.0077	Non-renovated	126.649	35.8063
Non-renovated	170.1	39.6953	Non-renovated	110.206	34.0262	Non-renovated	118.56	32.5118	Non-renovated	141.525	42.7871	Non-renovated	110.346	37.3006	Non-renovated	121.865	38.1809
Non-renovated	130.928	28.7527	Non-renovated	102.317	31.2656	Non-renovated	141.929	38.9593	Non-renovated	204.75	49.624	Non-renovated	74.6685	22.8933	Non-renovated	110.32	29.321
Non-renovated	241.59	55.1855	Non-renovated	108.449	31.4799	Non-renovated	115.987	31.3322	Non-renovated	159.953	44.3692	Non-renovated	144.197	33.883	Non-renovated	84.4232	23.643
Non-renovated	253.553	58.9216	Non-renovated	90.5861	27.5659	Non-renovated	131.035	35.4562	Non-renovated	270.191	66.8777	Non-renovated	165.394	40.2413	Non-renovated	89.5238	28.6007
Non-renovated	214.813	50.561	Non-renovated	104.349	32.4559	Non-renovated	106.349	32.3148	Non-renovated	244.044	62.0433	Non-renovated	130.068	22.7999	Non-renovated	107.619	28.8641
Non-renovated	167.517	38.8783	Non-renovated	98.7542	32.2322	Non-renovated	156.609	43.2992	Non-renovated	138.081	38.938	Non-renovated	107.989	29.9178	Non-renovated	108.055	31.3253
Non-renovated	150.52	33.9751	Non-renovated	82.3471	24.8035	Non-renovated	97.0825	29.7588	Non-renovated	225.507	59.5318	Non-renovated	81.8737	33.171	Non-renovated	139.174	37.9943
Non-renovated	134.887	31.5557	Non-renovated	97.1991	30.0763	Non-renovated	131.271	35.2936	Non-renovated	201.919	53.0379	Non-renovated	82.3296	28.1173	Non-renovated	99.7801	30.2342
Non-renovated	158.532	36.7455	Non-renovated	147.597	39.8483	Non-renovated	109.751	31.8624	Non-renovated	168.654	44.0035	Non-renovated	98.2825	23.5384	Non-renovated	109.176	30.5215
Non-renovated	180.895	40.0006	Non-renovated	112.273	31.9793	Non-renovated	98.864	28.8592	Non-renovated	158.272	40.6763	Non-renovated	112.423	32.6944	Non-renovated	96.0364	29.6147
Non-renovated	128.38	29.3456	Non-renovated	116.954	33.4678	Non-renovated	129.426	37.2136	Non-renovated	183.536	48.6759	Non-renovated	68.2247	38.4943	Non-renovated	96.2552	28.2116
Non-renovated	204.589	47.1415	Non-renovated	144.481	42.142	Non-renovated	128.688	37.4642	Non-renovated	120.488	34.5302	Non-renovated	137.81	46.8208	Non-renovated	147.565	42.5712
Non-renovated	155.584	33.1694	Non-renovated	92.8495	29.2788	Non-renovated	185.832	49.2297	Non-renovated	234.838	58.8496	Non-renovated	92.8273	43.8848	Non-renovated	112.393	34.8211
Non-renovated	181.857	40.5968	Non-renovated	75.6338	22.2021	Non-renovated	181.955	50.2239	Non-renovated	147.127	40.7265	Non-renovated	106.893	32.6026	Non-renovated	123.335	33.8994
Non-renovated	175.857	38.7955	Non-renovated	70.6958	21.6334	Non-renovated	94.5848	26.0985	Non-renovated	162.289	41.5193	Non-renovated	112.128	24.4236	Non-renovated	176.647	48.2661
Non-renovated	112.887	25.3666	Non-renovated	115.657	33.2697	Non-renovated	173.94	47.1703	Non-renovated	191.686	50.0624	Non-renovated	61.8344	26.2119	Non-renovated	134.078	35.3325
Non-renovated	169.338	38.0062	Non-renovated	94.9987	29.0063	Non-renovated	193.08	51.0125	Non-renovated	165.051	47.0938	Non-renovated	96.015	25.2533	Non-renovated	104.005	31.5937
Non-renovated	163.32	35.3836	Non-renovated	84.9527	25.3117	Non-renovated	169.464	44.8105	Non-renovated	174.855	47.012	Non-renovated	89.2344	24.4168	Non-renovated	119.896	35.5293
Non-renovated	196.61	43.9165	Non-renovated	78.1791	25.7116	Non-renovated	136.27	37.494	Non-renovated	170.188	46.9107	Non-renovated	118.963	27.5925	Non-renovated	131.876	39.9098
Non-renovated	177.012	39.8446	Non-renovated	131.241	37.5681	Non-renovated	106.726	30.0941	Non-renovated	155.423	43.5295	Non-renovated	111.461	35.1241	Non-renovated	90.1915	28.767
Non-renovated	150.007	34.0011	Non-renovated	79.0253	25.7501	Non-renovated	165.347	42.7823	Non-renovated	159.19	43.6566	Non-renovated	86.3305	23.8015	Non-renovated	89.1878	27.8118
Non-renovated	136.163	31.1145	Non-renovated	84.277	26.2713	Non-renovated	86.0203	24.9387	Non-renovated	129.419	36.6311	Non-renovated	77.1564	41.689	Non-renovated	173.679	50.1071
Non-renovated	190.015	43.5038	Non-renovated	91.2796	29.0495	Non-renovated	207.907	57.231	Non-renovated	178.63	49.0284	Non-renovated	115.028	32.8086	Non-renovated	115.647	33.1021
Non-renovated	169.748	37.5558	Non-renovated	107.558	30.0656	Non-renovated	199.453	56.5321	Non-renovated	195.819	55.4907	Non-renovated	96.844	33.3742	Non-renovated	94.5775	30.486
Non-renovated	141.097	31.7935	Non-renovated	157.617	42.2065	Non-renovated	206.02	57.4036	Non-renovated	196.692	51.4959	Non-renovated	79.4251	23.5755	Non-renovated	120.118	35.6973
Non-renovated	224.006	49.0281	Non-renovated	150.026	40.3717	Non-renovated	158.546	43.5516	Non-renovated	181.424	47.2781	Non-renovated	146.534	29.842	Non-renovated	132.264	32.9546
Non-renovated	164.928	38.0603	Non-renovated	87.3422	26.9689	Non-renovated	77.4044	26.7783	Non-renovated	167.56	44.0656	Non-renovated	96.038	25.1917	Non-renovated	104.598	31.6026
Non-renovated	228.645	51.9143	Non-renovated	98.1223	31.4085	Non-renovated	224.743	58.0203	Non-renovated	131.671	35.8953	Non-renovated	148.043	23.7481	Non-renovated	95.2786	29.252
Non-renovated	201.254	47.9206	Non-renovated	160.993	42.8109	Non-renovated	127.055	36.4813	Non-renovated	216.393	58.1167	Non-renovated	126.15	26.8784	Non-renovated	125.929	35.0532
Non-renovated	154.836	34.0077	Non-renovated	86.2519	26.1426	Non-renovated	124.207	34.6022	Non-renovated	117.67	34.4634	Non-renovated	90.7859	30.0653	Non-renovated	163.254	42.058
Non-renovated	163.445	37.5174	Non-renovated	63.5843	21.1896	Non-renovated	123.407	35.6345	Non-renovated	187.957	50.6408	Non-renovated	93.5778	38.1003	Non-renovated	115.704	32.3304
Non-renovated	190.771	43.4057	Non-renovated	101.884	29.1884	Non-renovated	94.0107	27.8238	Non-renovated	312.938	76.017	Non-renovated	119.681	42.9803	Non-renovated	98.3695	29.6702
Non-renovated	205.274	47.7004	Non-renovated	115.704	31.3017	Non-renovated	149.338	43.1181	Non-renovated	270.885	72.8956	Non-renovated	132.822	32.4408	Non-renovated	105.316	32.4555
Non-renovated	154.833	34.363	Non-renovated	162.612	44.7802	Non-renovated	178.631	48.6287	Non-renovated	158	44.1326	Non-renovated	97.7752	29.5612	Non-renovated	93.7609	28.3563
Non-renovated	142.217	31.8896	Non-renovated	89.6677	29.9018	Non-renovated	103.514	33.5612	Non-renovated	162.515	41.5259	Non-renovated	85.6216	37.4092	Non-renovated	121	33.7301
Non-renovated	127.211	30.4025	Non-renovated	94.429	25.5468	Non-renovated	120.175	35.7606	Non-renovated	131.713	38.9173	Non-renovated	72.4129	29.8136	Non-renovated	95.6843	26.1955
Non-renovated	207.436	46.2141	Non-renovated	103.23	28.3698	Non-renovated	124.988	35.1708	Non-renovated	138.905	40.1369	Non-renovated	124.866	27.8075	Non-renovated	90.5228	30.4917
Non-renovated	122.964	29.5286	Non-renovated	157.6	41.7703	Non-renovated	127.021	34.7366	Non-renovated	190.989	49.9776	Non-renovated	76.9957	25.5053	Non-renovated	139.352	37.8913
Non-renovated	137.889	31.7914	Non-renovated	101.43	31.4349	Non-renovated	159.843	44.3137	Non-renovated	222.552	54.0842	Non-renovated	84.1114	27.454	Non-renovated	171.947	44.415
Non-renovated	145.228	34.711	Non-renovated	118.094	34.6807	Non-renovated	126.583	36.1561	Non-renovated	133.845	35.1283	Non-renovated	94.1792	36.1717	Non-renovated	127.699	38.3316
Non-renovated	128.955	30.0507	Non-renovated	90.9116	27.4336	Non-renovated	127.93	37.3157	Non-renovated	177.838	48.3454	Non-renovated	71.827	40.6841	Non-renovated	146.878	40.5211
Non-renovated	185.311	41.3979	Non-renovated	136.16	38.9925	Non-renovated	117.322	34.9946	Non-renovated	264.009	64.9663	Non-renovated	119.573	26.2893	Non-renovated	150.133	42.8436
Non-renovated	177.45	40.4589	Non-renovated	85.3143	27.533	Non-renovated	157.05	42.5418	Non-renovated	180.843	52.0761	Non-renovated	104.021	28.2332	Non-renovated	94.2108	26.8933
Non-renovated	164.578	37.1792	Non-renovated	78.9611	28.5367	Non-renovated	152.83	40.1391	Non-renovated	153.36	45.3013	Non-renovated	101.819	33.3166	Non-renovated	115.001	29.9816
Non-renovated	147.163	34.0845	Non-renovated	91.3317	26.1608	Non-renovated	192.257	51.4368	Non-renovated	167.964	45.3792	Non-renovated	83.2502	25.1655	Non-renovated	150.829	42.7321
Non-renovated	161	37.5677	Non-renovated	128.593	37.2861	Non-renovated	148.698	37.4115	Non-renovated	263.746	66.1496	Non-renovated	104.45	23.741	Non-renovated	92.4638	24.4249
Non-renovated	236.395	53.3572	Non-renovated	90.7535	28.6765	Non-renovated	136.328	36.8533	Non-renovated	172.634	46.2461	Non-renovated	143.67	28.7256	Non-renovated	124.685	36.453
Non-renovated	174.109	40.9002	Non-renovated	97.9757	29.2458	Non-renovated	94.9461	28.5597	Non-renovated	216.317	54.3212	Non-renovated	115.405	20.7216	Non-renovated	117.393	34.7137
Non-renovated	140.585	31.4846	Non-renovated	161.147	43.1944	Non-renovated	137.521	36.6065	Non-renovated	169.893	43.4229	Non-renovated	80.496	32.4202	Non-renovated	162.357	43.5893
Non-renovated	169.631	38.2925	Non-renovated	89.3602	28.7202	Non-renovated	106.516	32.2265	Non-renovated	152.767	43.3874	Non-renovated	95.6622	32.3166	Non-renovated	120.233	34.7029
Non-renovated	183.943	41.9011	Non-renovated	125.396	34.8634	Non-renovated	93.2867	27.7281	Non-renovated	199.247	52.0419	Non-renovated	112.465	27.5589	Non-renovated	134.717	37.5159
Non-renovated	149.436	34.9485	Non-renovated	78.4985	24.7635	Non-renovated	117.711	34.1931	Non-renovated	315.491	79.5897	Non-renovated	93.2635	29.6769	Non-renovated	130.788	36.2219
Non-renovated	140.103	33.0644	Non-renovated	72.6424	23.124	Non-renovated	129.301	37.1755	Non-renovated	166.389	43.8406	Non-renovated	85.0471	26.8728	Non-renovated	112.795	30.051
Non-renovated	148.84	33.5656	Non-renovated	104.819	30.1345	Non-renovated	172.566	46.4734	Non-renovated	180.069	48.3901	Non-renovated	81.4145	26.7379	Non-renovated	130.415	35.8395
Non-renovated	220.584	51.0863	Non-renovated	87.2653	26.3754	Non-renovated	207.647	57.8297	Non-renovated	164.174	44.6543	Non-renovated	143.651	25.7772	Non-renovated	171.8	44.0022
Non-renovated	202.653	46.6821	Non-renovated	104.182	29.9145	Non-renovated	115.08	34.2065	Non-renovated	177.756	45.2689	Non-renovated	123.132	26.4465	Non-renovated	84.3452	25.848
Non-renovated	147.104	33.9094	Non-renovated	84.6576	29.0801	Non-renovated	156.536	43.2724	Non-renovated	189.95	50.7268	Non-renovated	93.2835	31.5522	Non-renovated	165.513	45.3229
Non-renovated	178.937	41.726	Non-renovated	118.176	33.1043	Non-renovated	149.21	37.1157	Non-renovated	194.862	48.9758	Non-renovated	111.301	37.0269	Non-renovated	157.37	42.3067
Non-renovated	260.237	59.5587	Non-renovated	120.69	37.0591	Non-renovated	147.127	40.2695	Non-renovated	146.93	39.2403	Non-renovated	159.167	43.3368	Non-renovated	128.106	38.4195
Non-renovated	146.579	33.1955	Non-renovated	75.3224	25.8282	Non-renovated	122.806	37.4077	Non-renovated	299.149	73.1467	Non-renovated	91.9033	23.7861	Non-renovated	113.856	33.9793
Non-renovated	151.055	34.8557	Non-renovated	83.2765	26.7852	Non-renovated	252.644	63.9594	Non-renovated	174.52	45.0125	Non-renovated	98.9182	23.9455	Non-renovated	123.407	33.6971
Non-renovated	122.015	27.8837	Non-renovated	61.2486	22.6335	Non-renovated	149.531	40.2376	Non-renovated	141.008	38.1822	Non-renovated	66.8625	34.5115	Non-renovated	142.088	39.5519
Non-renovated	131.443	29.1943	Non-renovated	91.6008	28.4627	Non-renovated	198.864	52.2206	Non-renovated	176.762	49.6086	Non-renovated	75.7736	40.1278	Non-renovated	123.895	36.3665
Non-renovated	180.806	43.1407	Non-renovated	72.3497	26.0487	Non-renovated	105.877	29.4811	Non-renovated	135.54	37.1777	Non-renovated	110.453	34.8628	Non-renovated	88.3491	27.1617
Non-renovated	144.961	33.8536	Non-renovated	126.651	35.6311	Non-renovated	104.12	30.6459	Non-renovated	162.194	41.5623	Non-renovated	89.2194	32.3518	Non-renovated	101.116	30.9594
Non-renovated	270.774	62.4063	Non-renovated	82.739	24.4254	Non-renovated	180.683	46.2532	Non-renovated	152.171	44.264	Non-renovated	177.369	27.9446	Non-renovated	136.726	36.1878
Non-renovated	142.323	33.3636	Non-renovated	93.3727	29.0138	Non-renovated	115.275	33.6151	Non-renovated	175.249	46.0245	Non-renovated	78.1667	41.9034	Non-renovated	100.938	32.0875
Non-renovated	201.613	44.4634	Non-renovated	83.014	25.3862	Non-renovated	197.963	51.3236	Non-renovated	182.533	50.8754	Non-renovated	123.146	29.8038	Non-renovated	129.63	34.2716
Non-renovated	147.659	34.8716	Non-renovated	107.394	31.2797	Non-renovated	181.214	50.5601	Non-renovated	162.402	45.0018	Non-renovated	83.4814	26.5218	Non-renovated	117.131	33.6155
Non-renovated	231.339	52.2947	Non-renovated	120.191	35.3769	Non-renovated	173.77	46.0143	Non-renovated	244.495	63.7978	Non-renovated	153.184	27.3187	Non-renovated	83.4347	25.7074
Non-renovated	158.228	34.4525	Non-renovated	86.3839	25.3195	Non-renovated	117.836	32.4592	Non-renovated	229.426	60.4687	Non-renovated	99.1312	38.7947	Non-renovated	149.912	40.8027
Non-renovated	123.858	30.1692	Non-renovated	84.6603	28.3324	Non-renovated	135.438	36.9357	Non-renovated	147.014	43.474	Non-renovated	71.1937	29.6431	Non-renovated	126.414	36.0444
Non-renovated	182.656	39.5089	Non-renovated	65.593	21.8021	Non-renovated	171.135	46.6512	Non-renovated	247.566	64.4267	Non-renovated	112.058	29.1538	Non-renovated	159.557	42.4725
Non-renovated	207.213	47.3242	Non-renovated	120.181	33.7939	Non-renovated	112.67	33.5416	Non-renovated	205.734	53.2523	Non-renovated	134.206	28.9158	Non-renovated	146.825	43.4034
Non-renovated	184	40.3694	Non-renovated	67.5683	23.8931	Non-renovated	116.551	33.1981	Non-renovated	157.613	42.3475	Non-renovated	116.765	28.1283	Non-renovated	74.0514	24.2807
Non-renovated	198.896	43.4743	Non-renovated	74.3656	23.9405	Non-renovated	130.708	34.8198	Non-renovated	186.481	48.7373	Non-renovated	122.637	28.1455	Non-renovated	123.13	33.6495
Non-renovated	136.875	32.237	Non-renovated	154.637	42.4699	Non-renovated	108.385	30.4915	Non-renovated	149.303	41.3696	Non-renovated	85.5207	34.2823	Non-renovated	110.747	32.3815
Non-renovated	162.794	37.295	Non-renovated	93.0556	28.4558	Non-renovated	148.422	41.035	Non-renovated	221.586	55.5689	Non-renovated	94.8743	27.6805	Non-renovated	127.548	35.8693
Non-renovated	185.516	42.9962	Non-renovated	102.226	29.5945	Non-renovated	147.326	41.402	Non-renovated	276.412	73.4527	Non-renovated	121.76	27.498	Non-renovated	170.777	46.6135
Non-renovated	150.393	33.3444	Non-renovated	82.6354	23.9738	Non-renovated	73.1597	25.0584	Non-renovated	189.005	50.7861	Non-renovated	82.7985	36.4176	Non-renovated	95.21	29.7407
Non-renovated	176.762	39.5266	Non-renovated	140.3	38.5162	Non-renovated	143.564	39.8438	Non-renovated	173.522	45.7453	Non-renovated	108.374	29.4473	Non-renovated	146.862	41.3814
Non-renovated	151.932	34.4957	Non-renovated	120.774	34.2125	Non-renovated	163.251	45.0145	Non-renovated	193.072	47.8097	Non-renovated	88.3521	25.901	Non-renovated	107.135	32.1763
Non-renovated	138.604	32.3995	Non-renovated	139.399	41.9277	Non-renovated	157.653	41.3937	Non-renovated	165.461	45.9047	Non-renovated	78.1819	29.4434	Non-renovated	111.821	34.9455
Non-renovated	185.008	42.1632	Non-renovated	156.464	45.3395	Non-renovated	189.378	49.875	Non-renovated	177.798	46.4457	Non-renovated	114.59	32.8016	Non-renovated	104.194	31.2898
Non-renovated	105.239	25.7179	Non-renovated	61.6016	21.49	Non-renovated	79.1691	24.9356	Non-renovated	186.307	50.9878	Non-renovated	65.8465	27.9641	Non-renovated	114.492	32.5306
Non-renovated	117.39	26.2189	Non-renovated	103.053	29.7097	Non-renovated	90.4295	27.5793	Non-renovated	206.602	52.2031	Non-renovated	68.9718	24.1495	Non-renovated	112.9	33.0236
Non-renovated	205.911	46.3538	Non-renovated	114.078	32.0774	Non-renovated	111.983	31.066	Non-renovated	173.707	48.4708	Non-renovated	131.841	29.4007	Non-renovated	104.41	30.566
Non-renovated	177.22	38.3799	Non-renovated	119.147	37.0099	Non-renovated	110.498	33.2052	Non-renovated	168.65	47.8806	Non-renovated	105.258	38.4652	Non-renovated	85.3867	25.8784
Non-renovated	152.487	33.8108	Non-renovated	133.397	35.3373	Non-renovated	176.427	45.3311	Non-renovated	142.678	38.4549	Non-renovated	85.4791	33.039	Non-renovated	126.163	35.4173
Non-renovated	227.876	53.2532	Non-renovated	81.6382	25.9921	Non-renovated	142.836	42.462	Non-renovated	180.963	47.9789	Non-renovated	148.384	35.2095	Non-renovated	103.022	28.9998
Non-renovated	199.986	45.7918	Non-renovated	136.378	37.7839	Non-renovated	129.445	38.6872	Non-renovated	141.437	42.4056	Non-renovated	119.737	27.5041	Non-renovated	103.987	32.6491
Non-renovated	135.357	30.1615	Non-renovated	152.054	42.1205	Non-renovated	194.324	48.7678	Non-renovated	125.534	34.1207	Non-renovated	78.424	35.976	Non-renovated	187.777	50.7401
Non-renovated	143.589	33.269	Non-renovated	71.6888	23.4107	Non-renovated	112.557	30.3121	Non-renovated	232.569	59.2679	Non-renovated	88.8927	38.6662	Non-renovated	133.829	38.4891
Non-renovated	152.718	35.5691	Non-renovated	67.525	23.9648	Non-renovated	166.516	45.5276	Non-renovated	220.348	56.7646	Non-renovated	86.3734	41.7917	Non-renovated	131.432	35.2704
Non-renovated	262.854	63.4231	Non-renovated	80.3969	24.5393	Non-renovated	118.113	33.0902	Non-renovated	134.244	34.4067	Non-renovated	170.158	34.4377	Non-renovated	93.2782	29.1257
Non-renovated	188.302	44.2285	Non-renovated	118.998	32.439	Non-renovated	90.1831	27.5077	Non-renovated	189.541	49.6248	Non-renovated	110.587	38.5718	Non-renovated	130.612	35.7712
Non-renovated	129.329	30.2691	Non-renovated	184.495	51.8483	Non-renovated	107.562	30.0668	Non-renovated	152.995	42.6713	Non-renovated	83.1069	34.4883	Non-renovated	137.501	37.5462
Non-renovated	141.48	33.1467	Non-renovated	86.8056	26.8447	Non-renovated	98.8503	29.7512	Non-renovated	209.401	54.7983	Non-renovated	86.2735	25.9538	Non-renovated	98.5227	30.637
Non-renovated	143.3	30.9119	Non-renovated	93.5656	26.256	Non-renovated	185.578	49.943	Non-renovated	271.372	67.6793	Non-renovated	81.6843	25.2035	Non-renovated	119.914	31.5646
Non-renovated	177.785	41.4759	Non-renovated	143.425	44.4351	Non-renovated	140.716	40.7598	Non-renovated	146.5	40.1801	Non-renovated	114.779	29.8331	Non-renovated	127.638	36.5975
Non-renovated	189.959	42.4296	Non-renovated	133.357	38.4363	Non-renovated	94.0981	30.1109	Non-renovated	232.133	61.0449	Non-renovated	124.363	24.6321	Non-renovated	113.561	32.2057
Non-renovated	129.257	28.7565	Non-renovated	76.0386	24.5357	Non-renovated	190.331	49.7659	Non-renovated	172.87	45.7375	Non-renovated	70.0751	26.9453	Non-renovated	91.0154	25.6286
Non-renovated	205.917	46.8036	Non-renovated	107.204	30.1127	Non-renovated	226.957	58.7494	Non-renovated	291.285	70.6374	Non-renovated	119.599	27.3999	Non-renovated	102.845	31.4198
Non-renovated	162.664	36.846	Non-renovated	86.797	26.175	Non-renovated	132.769	37.5481	Non-renovated	121.711	33.9003	Non-renovated	92.9319	24.9152	Non-renovated	102.427	31.1959
Non-renovated	157.151	37.9597	Non-renovated	86.1572	25.4073	Non-renovated	100.082	33.3923	Non-renovated	170.735	48.214	Non-renovated	99.5184	24.4453	Non-renovated	97.9669	30.6425
Non-renovated	160.454	37.8848	Non-renovated	114.692	30.4021	Non-renovated	199.881	55.852	Non-renovated	147.454	40.7463	Non-renovated	97.7385	32.3234	Non-renovated	188.623	47.4132
Non-renovated	138.57	31.4524	Non-renovated	139.654	37.5544	Non-renovated	117.168	31.667	Non-renovated	163.675	44.3488	Non-renovated	80.9262	26.5652	Non-renovated	101.395	28.6484
Non-renovated	180.866	42.2959	Non-renovated	127.662	36.9165	Non-renovated	123.572	34.9727	Non-renovated	154.861	40.7985	Non-renovated	110.476	27.5734	Non-renovated	124.692	34.0476
Non-renovated	145.52	34.5496	Non-renovated	111.401	33.0912	Non-renovated	97.3768	29.3032	Non-renovated	239.074	62.9904	Non-renovated	81.534	26.2512	Non-renovated	146.682	38.2717
Non-renovated	174.564	41.5035	Non-renovated	82.2036	27.9117	Non-renovated	116.134	32.1635	Non-renovated	241.238	60.9391	Non-renovated	109.356	33.5908	Non-renovated	92.8754	26.7113
Non-renovated	223.85	51.9803	Non-renovated	67.7387	21.3085	Non-renovated	86.2827	26.1815	Non-renovated	196.256	49.8586	Non-renovated	145.331	28.7742	Non-renovated	102.806	30.5284
Non-renovated	191.427	46.1918	Non-renovated	130.951	35.1098	Non-renovated	99.6597	32.4106	Non-renovated	242.879	60.7769	Non-renovated	124.971	35.7848	Non-renovated	130.068	34.0683
Non-renovated	214.518	48.9609	Non-renovated	73.7965	23.6721	Non-renovated	126.902	36.1061	Non-renovated	231.682	59.4799	Non-renovated	133.682	29.7363	Non-renovated	104.135	31.1104
Non-renovated	176.065	39.3399	Non-renovated	175.671	46.1171	Non-renovated	167.987	45.8823	Non-renovated	179.741	47.7533	Non-renovated	112.514	22.5969	Non-renovated	160.609	45.6302
Non-renovated	206.752	46.6479	Non-renovated	114.523	32.7431	Non-renovated	110.348	31.5111	Non-renovated	147.75	41.0703	Non-renovated	128.988	28.1391	Non-renovated	120.971	37.5328
Non-renovated	205.402	46.5251	Non-renovated	89.5815	27.1542	Non-renovated	137.894	38.5612	Non-renovated	270.016	68.1187	Non-renovated	129.418	30.4814	Non-renovated	156.208	45.0513
Non-renovated	207.841	47.0633	Non-renovated	77.1364	24.8446	Non-renovated	128.328	35.7579	Non-renovated	277.594	68.5788	Non-renovated	127.015	24.5237	Non-renovated	206.236	53.1816
Non-renovated	186.876	40.9431	Non-renovated	172.97	45.2602	Non-renovated	103.026	29.4524	Non-renovated	246.038	61.7033	Non-renovated	112.978	21.8451	Non-renovated	105.34	31.4921
Non-renovated	228.278	49.2544	Non-renovated	132.856	37.4888	Non-renovated	191.928	50.976	Non-renovated	180.124	46.3523	Non-renovated	139.219	27.9921	Non-renovated	87.3691	24.9332
Non-renovated	223.735	52.8823	Non-renovated	83.99	25.5992	Non-renovated	138.995	39.6052	Non-renovated	219.148	54.6395	Non-renovated	143.446	23.7676	Non-renovated	130.882	35.1448
Non-renovated	180.756	41.7246	Non-renovated	100.468	29.871	Non-renovated	143.903	39.5425	Non-renovated	165.855	44.5677	Non-renovated	107.139	29.9198	Non-renovated	138.478	39.518
Non-renovated	177.38	40.7823	Non-renovated	97.4802	30.4362	Non-renovated	140.836	38.0374	Non-renovated	167.726	47.0618	Non-renovated	102.88	39.9979	Non-renovated	162.357	45.1422
Non-renovated	197.376	46.4908	Non-renovated	163.464	44.0177	Non-renovated	122.105	34.9625	Non-renovated	156.367	43.2744	Non-renovated	125.152	43.0587	Non-renovated	161.946	46.7029
Non-renovated	217.615	49.3589	Non-renovated	78.2956	23.5941	Non-renovated	138.884	37.8402	Non-renovated	185.518	51.7898	Non-renovated	134.559	26.1995	Non-renovated	120.953	34.4128
Non-renovated	207.805	48.7186	Non-renovated	110.644	30.739	Non-renovated	138.844	38.7108	Non-renovated	136.401	36.672	Non-renovated	121.218	26.1782	Non-renovated	113.032	33.2183
Non-renovated	147.45	32.5979	Non-renovated	78.9224	25.5469	Non-renovated	105.906	31.0736	Non-renovated	155.713	44.9595	Non-renovated	85.8784	28.3712	Non-renovated	101.807	29.5004
Non-renovated	168.12	37.11	Non-renovated	129.787	36.8984	Non-renovated	99.0537	29.7979	Non-renovated	139.921	35.551	Non-renovated	95.4357	24.6493	Non-renovated	107.287	31.1466
Non-renovated	232.307	51.5771	Non-renovated	107.449	33.2704	Non-renovated	126.465	36.7389	Non-renovated	261.271	65.6635	Non-renovated	156.02	29.1645	Non-renovated	97.7437	30.9861
Non-renovated	145.758	32.956	Non-renovated	96.836	28.3619	Non-renovated	163.898	45.8374	Non-renovated	319.47	76.9362	Non-renovated	87.121	32.3046	Non-renovated	133.571	36.8718
Non-renovated	254.794	58.0213	Non-renovated	111.065	34.1268	Non-renovated	104.682	32.0237	Non-renovated	224.19	61.7111	Non-renovated	166.354	33.5189	Non-renovated	203.759	51.2347
Non-renovated	133.958	30.2105	Non-renovated	94.2763	30.78	Non-renovated	116.127	31.1739	Non-renovated	157.337	41.8552	Non-renovated	78.1781	29.7318	Non-renovated	95.9179	28.3164
Non-renovated	220.202	51.8284	Non-renovated	83.1869	23.6146	Non-renovated	130.745	32.2669	Non-renovated	129.915	38.7603	Non-renovated	134.522	22.3616	Non-renovated	111.667	31.6273
Non-renovated	147.933	34.9564	Non-renovated	92.2845	28.1441	Non-renovated	134.507	37.6066	Non-renovated	157.917	44.0302	Non-renovated	89.409	31.2546	Non-renovated	106.27	32.5729
Non-renovated	182.09	41.2989	Non-renovated	76.7727	24.0733	Non-renovated	112.415	33.2442	Non-renovated	135.851	41.2337	Non-renovated	117.44	31.6967	Non-renovated	143.414	39.065
Non-renovated	170.707	39.8153	Non-renovated	75.8145	26.5367	Non-renovated	98.0697	31.4429	Non-renovated	252.267	62.5422	Non-renovated	107.689	37.3975	Non-renovated	122.643	35.9126
Non-renovated	150.922	34.3887	Non-renovated	82.1499	28.4649	Non-renovated	212.965	53.77	Non-renovated	142.245	42.424	Non-renovated	84.9297	29.3986	Non-renovated	99.8248	31.3322
Non-renovated	173.152	38.6017	Non-renovated	100.878	32.1419	Non-renovated	119.842	31.9326	Non-renovated	136.057	40.3972	Non-renovated	107.715	26.2279	Non-renovated	141.974	39.0198
Non-renovated	136.341	30.8508	Non-renovated	76.4115	22.7995	Non-renovated	119.243	33.62	Non-renovated	122.704	34.2782	Non-renovated	74.5744	27.6031	Non-renovated	115.039	34.2197
Non-renovated	140.531	33.0205	Non-renovated	88.0938	28.4547	Non-renovated	157.548	43.343	Non-renovated	190.289	49.2826	Non-renovated	86.9555	29.3826	Non-renovated	188.774	49.3631
Non-renovated	145.676	33.1588	Non-renovated	71.8117	24.3563	Non-renovated	121.386	34.6439	Non-renovated	210.843	54.3352	Non-renovated	79.5271	25.5109	Non-renovated	118.977	35.929
Non-renovated	187.073	42.7916	Non-renovated	86.7149	27.8569	Non-renovated	139.785	37.1654	Non-renovated	150.999	41.0148	Non-renovated	110.944	21.6499	Non-renovated	130.363	37.8497
Non-renovated	165.273	39.2067	Non-renovated	117.505	34.3173	Non-renovated	78.204	24.989	Non-renovated	132.144	40.7405	Non-renovated	95.2602	28.6807	Non-renovated	114.332	31.7437
Non-renovated	174.027	38.8693	Non-renovated	105.331	31.3821	Non-renovated	97.8518	31.2053	Non-renovated	207.423	55.3143	Non-renovated	110.844	32.2923	Non-renovated	118.122	32.7786
Non-renovated	145.213	33.027	Non-renovated	95.4889	28.8142	Non-renovated	113.996	34.1827	Non-renovated	192.157	48.9401	Non-renovated	88.111	39.8357	Non-renovated	233.708	59.1468
Non-renovated	122.814	30.0439	Non-renovated	128.176	37.6762	Non-renovated	160.235	41.388	Non-renovated	215.868	51.4906	Non-renovated	75.7155	28.1423	Non-renovated	103.036	33.3616
Non-renovated	144.194	30.8529	Non-renovated	94.5646	29.1222	Non-renovated	167.757	47.0805	Non-renovated	192.172	51.0228	Non-renovated	86.086	43.7169	Non-renovated	106.061	33.1443
Non-renovated	154.388	34.3228	Non-renovated	75.4854	22.7526	Non-renovated	201.65	54.0841	Non-renovated	183.99	49.3181	Non-renovated	88.4439	28.7614	Non-renovated	88.6666	25.8678
Non-renovated	161.512	36.7102	Non-renovated	123.056	33.3778	Non-renovated	164.057	44.0198	Non-renovated	298.5	75.6283	Non-renovated	89.0843	26.1217	Non-renovated	136.333	35.9681
Non-renovated	222.637	52.8423	Non-renovated	89.3185	26.4488	Non-renovated	222.295	60.5821	Non-renovated	147.706	43.1454	Non-renovated	131.92	28.7669	Non-renovated	108.158	31.3694
Non-renovated	141.22	32.7564	Non-renovated	65.0877	20.9988	Non-renovated	116.965	35.3457	Non-renovated	140.94	38.3052	Non-renovated	86.7711	40.6444	Non-renovated	120.244	36.3568
Non-renovated	152.595	35.7091	Non-renovated	90.3207	28.2963	Non-renovated	99.7266	30.2828	Non-renovated	139.83	37.5282	Non-renovated	94.8443	34.456	Non-renovated	132.485	36.2912
Non-renovated	120.35	27.8132	Non-renovated	159.489	41.7583	Non-renovated	117.156	32.4299	Non-renovated	255.249	66.5683	Non-renovated	70.9713	37.1822	Non-renovated	107.692	32.0686
Non-renovated	165.359	37.6006	Non-renovated	87.1734	27.614	Non-renovated	103.984	32.3096	Non-renovated	165.707	41.1647	Non-renovated	91.7377	28.7962	Non-renovated	132.691	40.5538
Non-renovated	284.38	65.9207	Non-renovated	86.9316	27.4285	Non-renovated	96.3977	29.4813	Non-renovated	149.179	42.9982	Non-renovated	197.946	27.2562	Non-renovated	152.441	40.7744
Non-renovated	221.041	48.6209	Non-renovated	138.6	38.3702	Non-renovated	149.536	37.9773	Non-renovated	182.879	46.3323	Non-renovated	149.06	31.9984	Non-renovated	215.135	56.4737
Non-renovated	225.791	50.0303	Non-renovated	118	32.1526	Non-renovated	180.158	48.2096	Non-renovated	135.611	37.667	Non-renovated	146.106	40.3938	Non-renovated	158.917	42.8533
Non-renovated	221.731	48.5235	Non-renovated	104.28	30.1089	Non-renovated	88.8517	28.3497	Non-renovated	194.555	51.5446	Non-renovated	133.344	40.789	Non-renovated	128.732	37.1338
Non-renovated	187.962	43.9184	Non-renovated	76.032	23.3732	Non-renovated	165.104	43.5069	Non-renovated	179.382	46.7614	Non-renovated	125.597	31.0395	Non-renovated	123.569	37.1915
Non-renovated	202.695	48.5546	Non-renovated	173.07	47.3334	Non-renovated	104.788	31.8386	Non-renovated	207.996	52.6749	Non-renovated	121.986	41.1438	Non-renovated	144.792	41.7158
Non-renovated	149.563	34.5381	Non-renovated	102.339	32.3478	Non-renovated	134.121	39.08	Non-renovated	220.269	57.2005	Non-renovated	92.7241	37.3701	Non-renovated	150.77	43.0184
Non-renovated	192.06	41.7361	Non-renovated	85.7699	28.5023	Non-renovated	142.587	39.2348	Non-renovated	188.665	50.6987	Non-renovated	113.543	34.2983	Non-renovated	201.085	55.3633
Non-renovated	155.461	34.7116	Non-renovated	104.165	29.3248	Non-renovated	182.638	48.0162	Non-renovated	163.206	41.7266	Non-renovated	94.329	26.4864	Non-renovated	202.549	51.2141
Non-renovated	143.041	31.9387	Non-renovated	81.7134	25.3325	Non-renovated	98.9353	31.1546	Non-renovated	129.782	36.8186	Non-renovated	85.6862	26.3953	Non-renovated	110.385	33.5097
Non-renovated	242.75	58.0253	Non-renovated	118.778	32.6862	Non-renovated	105.443	31.9643	Non-renovated	262.881	67.9475	Non-renovated	162.248	24.6074	Non-renovated	119.956	37.5334
Non-renovated	178.36	40.6299	Non-renovated	79.3556	25.8022	Non-renovated	201.578	51.6693	Non-renovated	149.665	42.9697	Non-renovated	113.692	31.5807	Non-renovated	118.309	34.7619
Non-renovated	163.084	36.5326	Non-renovated	93.2492	29.6104	Non-renovated	110.367	31.4399	Non-renovated	126.297	36.0036	Non-renovated	94.5217	22.8482	Non-renovated	90.4195	26.2336
Non-renovated	146.938	32.5815	Non-renovated	83.8528	26.0401	Non-renovated	204.06	53.5005	Non-renovated	168.407	46.6812	Non-renovated	87.5865	28.3988	Non-renovated	122.652	35.5094
Non-renovated	120.038	27.9787	Non-renovated	161.28	45.5023	Non-renovated	122.894	34.2397	Non-renovated	151.581	42.1421	Non-renovated	70.4356	37.2472	Non-renovated	209.416	52.2402
Non-renovated	181.861	41.0374	Non-renovated	77.1376	24.5752	Non-renovated	110.115	32.6481	Non-renovated	135.844	35.7125	Non-renovated	120.499	45.2974	Non-renovated	101.356	29.8122
Non-renovated	154.608	37.963	Non-renovated	89.3798	28.1039	Non-renovated	138.543	38.8127	Non-renovated	194.509	51.2761	Non-renovated	96.1609	30.2729	Non-renovated	162.905	46.2641
Non-renovated	189.711	43.1021	Non-renovated	103.464	30.8983	Non-renovated	122.697	34.5724	Non-renovated	183.798	47.798	Non-renovated	119.756	41.2306	Non-renovated	100.173	28.3465
Non-renovated	127.552	29.031	Non-renovated	91.0827	29.23	Non-renovated	81.5985	26.6843	Non-renovated	179.971	47.758	Non-renovated	78.0114	28.9551	Non-renovated	107.483	33.3435
Non-renovated	237.256	53.4974	Non-renovated	83.8244	29.0951	Non-renovated	180.163	45.5497	Non-renovated	156.804	45.2845	Non-renovated	146.941	23.5677	Non-renovated	79.3476	23.5466
Non-renovated	206.321	47.2003	Non-renovated	140.063	38.7716	Non-renovated	139.686	38.6195	Non-renovated	141.129	39.7424	Non-renovated	132.377	26.6295	Non-renovated	138.949	39.911
Non-renovated	118.617	26.7725	Non-renovated	103.389	30.6613	Non-renovated	200.657	53.7269	Non-renovated	127.857	37.1545	Non-renovated	65.7742	47.494	Non-renovated	141.389	40.1689
Non-renovated	130.394	29.8276	Non-renovated	109.524	32.9563	Non-renovated	183.359	48.8139	Non-renovated	146.3	40.9797	Non-renovated	75.7632	31.8013	Non-renovated	99.2461	31.4792
Non-renovated	158.933	36.6276	Non-renovated	88.4118	28.7878	Non-renovated	169.429	46.3836	Non-renovated	171.14	45.8533	Non-renovated	97.7939	24.7184	Non-renovated	132.284	37.8224
Non-renovated	156.476	35.5413	Non-renovated	94.8543	29.0527	Non-renovated	105.572	29.8427	Non-renovated	155.296	44.8984	Non-renovated	94.2765	29.24	Non-renovated	105.89	31.0652
Non-renovated	129.377	28.8585	Non-renovated	77.7882	24.6858	Non-renovated	105.079	31.4416	Non-renovated	218.928	55.226	Non-renovated	74.9523	24.7376	Non-renovated	216.823	55.8942
Non-renovated	236.262	54.1914	Non-renovated	125.079	36.7176	Non-renovated	120.594	31.2658	Non-renovated	159.818	42.9463	Non-renovated	151.625	39.3225	Non-renovated	105.813	28.7638
Non-renovated	150.437	34.1788	Non-renovated	115.377	35.4662	Non-renovated	131.853	37.5663	Non-renovated	193.941	52.4284	Non-renovated	91.1937	37.5581	Non-renovated	118.675	32.4525
Non-renovated	179.647	42.2241	Non-renovated	90.1263	28.4769	Non-renovated	126.414	34.6532	Non-renovated	184.187	47.7874	Non-renovated	114.142	25.7939	Non-renovated	215.633	57.3941
Non-renovated	121.785	29.4355	Non-renovated	100.006	30.8512	Non-renovated	134.104	39.6889	Non-renovated	242.027	60.5579	Non-renovated	71.6294	25.8934	Non-renovated	188.325	48.255
Non-renovated	169.849	36.7012	Non-renovated	90.1393	28.0526	Non-renovated	105.113	33.552	Non-renovated	192.225	50.8196	Non-renovated	110.237	24.5391	Non-renovated	100.431	30.571
Non-renovated	221.287	50.97	Non-renovated	89.7518	25.6749	Non-renovated	89.0806	30.3072	Non-renovated	247.254	67.301	Non-renovated	130.819	30.0417	Non-renovated	124.822	39.5024
Non-renovated	136.41	30.9538	Non-renovated	110.757	32.5626	Non-renovated	126.597	38.243	Non-renovated	157.847	41.3795	Non-renovated	74.5167	28.2602	Non-renovated	197.527	50.9691
Non-renovated	210.892	47.1609	Non-renovated	122.005	33.0987	Non-renovated	165.94	43.147	Non-renovated	229.82	56.8361	Non-renovated	135.168	24.0777	Non-renovated	125.158	36.4739
Non-renovated	163.633	38.8067	Non-renovated	105.378	31.2672	Non-renovated	201.071	54.1793	Non-renovated	228.499	59.3182	Non-renovated	101.704	29.9154	Non-renovated	130.774	41.1233
Non-renovated	177.191	40.5091	Non-renovated	144.639	37.8861	Non-renovated	131.635	35.078	Non-renovated	261.54	69.6988	Non-renovated	105.761	29.1391	Non-renovated	90.6123	27.9686
Non-renovated	147.486	34.0707	Non-renovated	86.9206	25.8652	Non-renovated	142.512	38.4867	Non-renovated	217.802	57.6806	Non-renovated	88.4024	27.9182	Non-renovated	108.692	31.4308
Non-renovated	187.521	41.6245	Non-renovated	102.313	30.0324	Non-renovated	106.282	31.41	Non-renovated	223.718	61.3079	Non-renovated	122.449	31.6605	Non-renovated	86.9895	28.3497
Non-renovated	155.477	33.5865	Non-renovated	137.338	39.5145	Non-renovated	134.131	39.2845	Non-renovated	205.913	49.6652	Non-renovated	93.5372	35.987	Non-renovated	91.0039	29.9147
Non-renovated	151.567	36.3534	Non-renovated	87.3764	26.9022	Non-renovated	162.659	45.9003	Non-renovated	207.984	56.5037	Non-renovated	97.9972	28.3337	Non-renovated	190.444	50.7608
Non-renovated	209.827	51.5836	Non-renovated	83.4269	25.1615	Non-renovated	213.058	56.3572	Non-renovated	145.281	41.0703	Non-renovated	130.183	29.3395	Non-renovated	112.557	33.0744
Non-renovated	180.237	41.3019	Non-renovated	70.1032	23.4802	Non-renovated	121.833	31.9183	Non-renovated	226.582	57.6472	Non-renovated	103.786	30.1808	Non-renovated	124.243	37.9089
Non-renovated	134.261	30.0867	Non-renovated	85.0972	24.0547	Non-renovated	134.913	37.1601	Non-renovated	159.263	42.8293	Non-renovated	78.5674	27.8067	Non-renovated	94.8952	30.4144
Non-renovated	140.957	31.7873	Non-renovated	124.137	35.0399	Non-renovated	116.744	36.5294	Non-renovated	201.873	50.1323	Non-renovated	80.71	29.4543	Non-renovated	188.945	49.9434
Non-renovated	225.843	53.7792	Non-renovated	135.889	38.2383	Non-renovated	188.058	49.1248	Non-renovated	175.551	46.1013	Non-renovated	148.642	26.7453	Non-renovated	106.304	30.1043
Non-renovated	146.167	31.7517	Non-renovated	86.0085	27.4035	Non-renovated	109.039	30.2281	Non-renovated	154.919	44.9141	Non-renovated	90.8247	43.8296	Non-renovated	114.697	32.0045
Non-renovated	221.311	51.7659	Non-renovated	65.406	23.1771	Non-renovated	174.257	49.1904	Non-renovated	155.889	41.7458	Non-renovated	135.193	39.3582	Non-renovated	108.586	29.5394
Non-renovated	222.519	50.3397	Non-renovated	105.282	28.5576	Non-renovated	147.858	42.1136	Non-renovated	302.645	74.1881	Non-renovated	144.819	30.6691	Non-renovated	120.545	34.5595
Non-renovated	163.365	37.9959	Non-renovated	101.412	30.6932	Non-renovated	144.231	38.9331	Non-renovated	136.89	39.0276	Non-renovated	101.313	31.4967	Non-renovated	95.1746	29.8567
Non-renovated	119.828	27.7479	Non-renovated	75.1398	24.2902	Non-renovated	172.386	43.0343	Non-renovated	201.144	50.4181	Non-renovated	65.2998	28.2989	Non-renovated	91.9462	27.2506
Non-renovated	152.876	32.5656	Non-renovated	164.384	43.8145	Non-renovated	188.147	48.89	Non-renovated	171.742	44.0231	Non-renovated	91.9034	30.4575	Non-renovated	99.0759	31.1816
Non-renovated	149.918	34.709	Non-renovated	82.8547	24.7872	Non-renovated	104.718	28.4282	Non-renovated	165.82	43.2367	Non-renovated	88.6077	33.2391	Non-renovated	172.198	47.5686
Non-renovated	179.417	41.7499	Non-renovated	81.6209	24.4531	Non-renovated	118.893	35.3643	Non-renovated	150.261	43.9294	Non-renovated	118.212	33.155	Non-renovated	105.515	30.3244
Non-renovated	219.652	49.333	Non-renovated	109.823	32.9211	Non-renovated	189.708	51.9926	Non-renovated	155.581	44.9398	Non-renovated	137.554	34.6911	Non-renovated	84.924	22.9903
Non-renovated	137.501	32.2234	Non-renovated	113.385	32.0037	Non-renovated	125.767	36.4157	Non-renovated	187.789	48.5704	Non-renovated	83.8544	37.037	Non-renovated	129.6	36.5255
Non-renovated	154.007	35.2217	Non-renovated	82.0966	27.2111	Non-renovated	133.142	36.0436	Non-renovated	144.536	39.2588	Non-renovated	86.0366	31.1558	Non-renovated	160.871	44.102
Non-renovated	198.914	42.8389	Non-renovated	84.5018	24.0383	Non-renovated	205.838	55.5068	Non-renovated	193.678	51.9293	Non-renovated	118.465	34.0898	Non-renovated	94.2975	29.5537
Non-renovated	160.87	35.1914	Non-renovated	117.74	33.3158	Non-renovated	141.252	37.831	Non-renovated	133.838	38.4225	Non-renovated	95.2329	33.7226	Non-renovated	117.738	34.5386
Non-renovated	252.147	57.07	Non-renovated	75.0746	24.6703	Non-renovated	136.335	37.1547	Non-renovated	143.224	41.0023	Non-renovated	164.97	24.9154	Non-renovated	107.071	32.3441
Non-renovated	163.482	36.3614	Non-renovated	91.162	28.2228	Non-renovated	89.1205	28.0029	Non-renovated	158.3	43.2359	Non-renovated	96.619	22.9875	Non-renovated	106.292	31.0028
Non-renovated	149.892	34.2029	Non-renovated	100.373	28.8011	Non-renovated	177.992	47.7598	Non-renovated	241.608	61.3995	Non-renovated	89.214	27.1615	Non-renovated	104.448	31.9906
Non-renovated	162.836	36.6534	Non-renovated	77.981	24.5995	Non-renovated	96.4279	29.796	Non-renovated	200.924	53.2793	Non-renovated	93.4628	40.8102	Non-renovated	208.649	48.0514
Non-renovated	172.854	39.3927	Non-renovated	150.079	39.0196	Non-renovated	143.246	39.1993	Non-renovated	153.212	41.2337	Non-renovated	113.328	35.6255	Non-renovated	84.5314	27.3672
Non-renovated	160.414	37.0919	Non-renovated	138.672	39.027	Non-renovated	140.451	38.0972	Non-renovated	272.157	71.526	Non-renovated	104.969	33.2901	Non-renovated	118.182	34.3546
Non-renovated	132.945	30.0846	Non-renovated	131.599	36.6035	Non-renovated	139.635	38.5033	Non-renovated	161.808	41.4913	Non-renovated	78.6083	26.3552	Non-renovated	97.7399	30.2587
Non-renovated	155.754	35.8874	Non-renovated	95.6172	28.4206	Non-renovated	100.357	29.4597	Non-renovated	151.84	40.4679	Non-renovated	103.112	25.5409	Non-renovated	169.81	44.3705
Non-renovated	229.1	52.5415	Non-renovated	92.7212	28.9405	Non-renovated	94.7619	27.624	Non-renovated	145.852	40.0907	Non-renovated	138.166	28.6669	Non-renovated	161.806	43.7676
Non-renovated	203.261	44.3162	Non-renovated	88.5416	27.1112	Non-renovated	193.95	51.5698	Non-renovated	208.595	53.1827	Non-renovated	122.77	31.2071	Non-renovated	107.662	30.7092
Non-renovated	211.528	48.8967	Non-renovated	128.826	37.8431	Non-renovated	121.163	35.9422	Non-renovated	174.002	46.6437	Non-renovated	139.718	41.6896	Non-renovated	108.426	31.8031
Non-renovated	133.855	29.4869	Non-renovated	126.717	37.1045	Non-renovated	114.483	32.6271	Non-renovated	201.535	54.976	Non-renovated	74.8828	27.8562	Non-renovated	102.114	30.1793
Non-renovated	239.694	55.2236	Non-renovated	86.6146	27.6451	Non-renovated	195.645	51.4162	Non-renovated	216.688	52.9677	Non-renovated	155.456	28.0816	Non-renovated	109.952	30.8854
Non-renovated	214.668	49.4135	Non-renovated	83.2372	26.4581	Non-renovated	133.047	36.3168	Non-renovated	237.394	59.7011	Non-renovated	142.923	30.5933	Non-renovated	119.11	34.6825
Non-renovated	143.838	33.0987	Non-renovated	141.389	38.692	Non-renovated	139.904	37.7223	Non-renovated	147.41	42.0881	Non-renovated	89.363	35.2953	Non-renovated	81.0053	26.503
Non-renovated	159.195	37.2719	Non-renovated	98.4701	29.38	Non-renovated	131.413	37.2282	Non-renovated	127.201	35.2105	Non-renovated	93.8831	31.6252	Non-renovated	102.131	29.5847
Non-renovated	110.927	25.6399	Non-renovated	54.9527	20.2719	Non-renovated	94.993	30.8381	Non-renovated	238.052	61.2856	Non-renovated	62.24	27.0327	Non-renovated	127.229	34.6967
Non-renovated	199.044	46.1868	Non-renovated	101.105	30.4723	Non-renovated	108.267	30.4747	Non-renovated	213.53	53.495	Non-renovated	128.865	31.9182	Non-renovated	82.9222	27.2319
Non-renovated	220.575	49.5957	Non-renovated	104.872	31.4693	Non-renovated	142.868	41.0464	Non-renovated	165.566	43.9249	Non-renovated	129.882	38.3666	Non-renovated	117.318	33.2844
Non-renovated	155.421	35.1352	Non-renovated	107.859	31.8792	Non-renovated	136.007	39.3142	Non-renovated	253.144	63.9501	Non-renovated	90.4349	31.6721	Non-renovated	141.214	40.4714
Non-renovated	169.744	39.6092	Non-renovated	74.6548	23.8752	Non-renovated	117.61	30.7851	Non-renovated	263.611	65.3217	Non-renovated	104.333	33.3241	Non-renovated	151.115	40.5288
Non-renovated	130.558	28.7027	Non-renovated	107.06	32.4082	Non-renovated	114.029	33.8475	Non-renovated	161.495	46.7374	Non-renovated	77.1296	38.1245	Non-renovated	114.949	31.3424
Non-renovated	192.734	43.0791	Non-renovated	127.717	36.3438	Non-renovated	123.705	36.3101	Non-renovated	315.411	80.6123	Non-renovated	112.205	31.9538	Non-renovated	122.557	35.6661
Non-renovated	251.686	58.2228	Non-renovated	140.282	37.3055	Non-renovated	178.012	48.0861	Non-renovated	138.789	38.5347	Non-renovated	162.842	32.3133	Non-renovated	98.4266	29.8392
Non-renovated	180.159	40.854	Non-renovated	110.585	33.2341	Non-renovated	114.272	35.2756	Non-renovated	142.263	39.1662	Non-renovated	105.965	26.4802	Non-renovated	172.685	44.4397
Non-renovated	250.464	58.2518	Non-renovated	76.9228	27.0151	Non-renovated	163.779	43.7337	Non-renovated	145.976	45.575	Non-renovated	158.255	38.4237	Non-renovated	112.59	35.3573
Non-renovated	140.773	32.0685	Non-renovated	89.3157	27.8659	Non-renovated	96.5679	26.7514	Non-renovated	246.698	64.2993	Non-renovated	81.2338	30.0429	Non-renovated	87.0094	27.4333
Non-renovated	261.771	60.323	Non-renovated	106.076	31.8695	Non-renovated	130.398	37.2488	Non-renovated	306.804	75.4244	Non-renovated	172.848	28.2706	Non-renovated	158.323	43.3202
Non-renovated	142.075	31.9475	Non-renovated	84.6092	26.2788	Non-renovated	116.668	34.347	Non-renovated	225.82	56.9949	Non-renovated	90.3064	34.1285	Non-renovated	137.14	39.338
Non-renovated	215.503	47.0094	Non-renovated	193.317	51.6336	Non-renovated	156.27	43.978	Non-renovated	160.124	44.4039	Non-renovated	136.294	32.7313	Non-renovated	93.5621	28.6512
Non-renovated	212.603	47.3483	Non-renovated	90.941	26.4088	Non-renovated	87.9549	28.1217	Non-renovated	258.637	67.5093	Non-renovated	133.466	30.559	Non-renovated	119.023	32.9339
Non-renovated	166.563	37.039	Non-renovated	98.1023	30.7374	Non-renovated	109.084	31.3598	Non-renovated	185.746	51.627	Non-renovated	95.6356	51.3052	Non-renovated	112.353	34.0088
Non-renovated	247.739	56.5054	Non-renovated	85.7767	26.9762	Non-renovated	166.482	42.0454	Non-renovated	180.439	48.376	Non-renovated	151.833	32.7475	Non-renovated	111.405	31.8892
Non-renovated	149.672	33.9795	Non-renovated	102.436	31.0859	Non-renovated	131.952	38.5739	Non-renovated	164.826	44.6106	Non-renovated	93.4289	26.7183	Non-renovated	117.844	35.1583
Non-renovated	145.213	32.9048	Non-renovated	91.6447	28.8539	Non-renovated	132.895	38.0324	Non-renovated	184.237	49.1247	Non-renovated	85.5258	28.4346	Non-renovated	121.739	34.4953
Non-renovated	153.814	35.4928	Non-renovated	151.301	41.3121	Non-renovated	186.25	47.3084	Non-renovated	269.157	73.0569	Non-renovated	84.645	24.2979	Non-renovated	104.227	30.2303
Non-renovated	122.993	27.578	Non-renovated	88.4636	27.5785	Non-renovated	106.321	31.3287	Non-renovated	150.267	44.0429	Non-renovated	67.6471	24.2985	Non-renovated	100.168	30.8794
Non-renovated	157.089	36.2559	Non-renovated	85.0787	27.8296	Non-renovated	142.891	40.6501	Non-renovated	162.354	42.3779	Non-renovated	94.0856	27.4583	Non-renovated	110.833	32.1042
Non-renovated	213.932	50.4565	Non-renovated	118.54	32.6205	Non-renovated	124.746	33.9293	Non-renovated	161.393	42.6676	Non-renovated	135.028	27.3197	Non-renovated	184.215	49.0621
Non-renovated	159.236	33.6423	Non-renovated	119.528	35.3497	Non-renovated	169.57	44.8679	Non-renovated	166.576	45.5483	Non-renovated	100.079	26.1241	Non-renovated	88.7781	28.0411
Non-renovated	150.584	33.3043	Non-renovated	92.0139	26.4707	Non-renovated	181.359	46.6696	Non-renovated	157.786	42.5091	Non-renovated	93.1254	49.2959	Non-renovated	113.311	32.6272
Non-renovated	177.39	40.4978	Non-renovated	108.016	31.7975	Non-renovated	130.532	35.9741	Non-renovated	174.881	47.2671	Non-renovated	108.642	27.7631	Non-renovated	140.446	40.1763
Non-renovated	143.597	32.3596	Non-renovated	96.4337	27.1741	Non-renovated	91.8905	28.6087	Non-renovated	156.313	41.8141	Non-renovated	88.0314	23.566	Non-renovated	110.759	32.6618
Non-renovated	242.716	57.6941	Non-renovated	100.955	29.2672	Non-renovated	115.417	32.4587	Non-renovated	138.61	39.8578	Non-renovated	159.505	28.2155	Non-renovated	118.974	32.8786
Non-renovated	124.851	28.1377	Non-renovated	78.0235	24.9543	Non-renovated	192.643	49.8759	Non-renovated	160.213	41.8564	Non-renovated	71.7739	37.4375	Non-renovated	102.649	29.0863
Non-renovated	152.448	35.5329	Non-renovated	91.0401	27.5781	Non-renovated	131.113	36.5922	Non-renovated	250.605	65.0736	Non-renovated	98.0318	21.8569	Non-renovated	109.246	32.3025
Non-renovated	149.063	31.7981	Non-renovated	121.017	36.9074	Non-renovated	105.325	31.7598	Non-renovated	185.695	49.1708	Non-renovated	89.8324	28.3025	Non-renovated	104.73	33.3142
Non-renovated	143.788	34.1158	Non-renovated	93.2556	25.6333	Non-renovated	166.347	44.8355	Non-renovated	163.037	43.262	Non-renovated	89.5723	39.0723	Non-renovated	118.168	32.1206
Non-renovated	147.101	33.5871	Non-renovated	120.983	35.1661	Non-renovated	146.147	42.0765	Non-renovated	277.025	68.2505	Non-renovated	83.5782	28.1807	Non-renovated	121.277	36.0957
Non-renovated	192.032	42.9555	Non-renovated	118.33	34.587	Non-renovated	139.007	41.4877	Non-renovated	166.368	45.854	Non-renovated	124.744	31.859	Non-renovated	107.979	30.905
Non-renovated	186.006	44.1224	Non-renovated	77.2836	24.4378	Non-renovated	177.848	45.5603	Non-renovated	157.332	45.2724	Non-renovated	108.402	26.7889	Non-renovated	117.331	36.1379
Non-renovated	186.99	45.4014	Non-renovated	76.1814	23.7409	Non-renovated	98.5223	28.0962	Non-renovated	174.666	47.1763	Non-renovated	108.966	27.5031	Non-renovated	139.217	36.7881
Non-renovated	159.292	37.4738	Non-renovated	102.867	31.3399	Non-renovated	156.673	41.8739	Non-renovated	206.837	54.4834	Non-renovated	95.4312	37.7889	Non-renovated	118.126	35.9102
Non-renovated	136.727	32.0738	Non-renovated	127.878	36.9063	Non-renovated	111.223	32.0464	Non-renovated	148.786	39.9392	Non-renovated	86.5255	48.3386	Non-renovated	149.969	39.5405
Non-renovated	154.44	35.8134	Non-renovated	144.613	39.0685	Non-renovated	177.859	48.9268	Non-renovated	207.471	53.7183	Non-renovated	98.8674	30.0976	Non-renovated	124.434	36.7732
Non-renovated	246.27	55.1428	Non-renovated	96.4351	30.859	Non-renovated	133.067	36.5148	Non-renovated	134.2	40.1426	Non-renovated	166.339	51.2794	Non-renovated	179.665	49.9345
Non-renovated	229.43	52.5605	Non-renovated	130.738	35.7391	Non-renovated	192.831	52.3715	Non-renovated	128.864	36.0803	Non-renovated	145.556	27.0019	Non-renovated	109.723	34.8157
Non-renovated	235.115	52.7974	Non-renovated	93.1992	28.6092	Non-renovated	84.8303	25.6933	Non-renovated	236.588	59.4737	Non-renovated	152.346	25.6172	Non-renovated	147.838	41.8181
Non-renovated	155.269	34.2035	Non-renovated	82.284	25.0565	Non-renovated	92.9423	28.1899	Non-renovated	179.562	47.9321	Non-renovated	92.6347	34.9835	Non-renovated	110.089	32.1776
Non-renovated	153.49	34.8406	Non-renovated	110.907	32.5879	Non-renovated	101.802	30.7292	Non-renovated	278.988	62.1521	Non-renovated	88.3313	24.6128	Non-renovated	164.14	43.9252
Non-renovated	192.437	41.778	Non-renovated	127.01	35.825	Non-renovated	97.261	30.7381	Non-renovated	122.616	34.4538	Non-renovated	113.056	32.2093	Non-renovated	153.884	41.3216
Non-renovated	166.568	36.234	Non-renovated	91.8783	26.6921	Non-renovated	92.4155	28.3734	Non-renovated	162.897	43.4328	Non-renovated	104.069	38.08	Non-renovated	93.8263	29.9285
Non-renovated	148.258	33.0709	Non-renovated	72.9635	25.0946	Non-renovated	92.0224	28.1028	Non-renovated	142.315	39.0887	Non-renovated	82.7065	25.3295	Non-renovated	101.037	30.6195
Non-renovated	242.418	54.1953	Non-renovated	115.642	31.3148	Non-renovated	157.31	41.9795	Non-renovated	223.067	59.3104	Non-renovated	154.619	32.4248	Non-renovated	117.788	33.3587
Non-renovated	210.817	48.199	Non-renovated	98.8144	30.7036	Non-renovated	154.622	43.0129	Non-renovated	190.394	49.6824	Non-renovated	126.307	25.0157	Non-renovated	155.344	44.4496
Non-renovated	231.986	54.1187	Non-renovated	71.6529	19.6221	Non-renovated	94.6049	28.5285	Non-renovated	143.299	38.9387	Non-renovated	155.858	36.2566	Non-renovated	149.389	40.7528
Non-renovated	175.768	41.5533	Non-renovated	97.9254	28.6134	Non-renovated	99.8265	29.549	Non-renovated	165.894	44.7088	Non-renovated	104.867	28.3948	Non-renovated	82.5139	26.0968
Non-renovated	193.44	44.4737	Non-renovated	112.872	32.3302	Non-renovated	217.892	55.2871	Non-renovated	174.63	47.356	Non-renovated	113.923	29.1845	Non-renovated	194.091	52.5444
Non-renovated	159.051	35.6974	Non-renovated	103.884	31.9202	Non-renovated	129.39	36.9525	Non-renovated	236.274	59.9153	Non-renovated	100.699	27.1121	Non-renovated	158.433	44.6512
Non-renovated	132.087	29.2434	Non-renovated	87.3867	26.4736	Non-renovated	113.877	35.2394	Non-renovated	136.762	36.3928	Non-renovated	78.8084	32.5672	Non-renovated	137.797	40.0094
Non-renovated	188.37	41.7796	Non-renovated	119.136	35.5464	Non-renovated	102.729	31.0652	Non-renovated	238.653	62.0797	Non-renovated	121.71	31.5966	Non-renovated	97.5893	27.8234
Non-renovated	127.123	29.0829	Non-renovated	99.2942	29.2179	Non-renovated	133.901	38.9917	Non-renovated	151.883	43.3745	Non-renovated	72.0408	33.8075	Non-renovated	141.434	36.2856
Non-renovated	154.75	34.0291	Non-renovated	118.582	34.9246	Non-renovated	210.762	57.2667	Non-renovated	154.999	41.2375	Non-renovated	88.2487	26.2637	Non-renovated	87.2175	28.0056
Non-renovated	193.566	43.2118	Non-renovated	161.235	45.0749	Non-renovated	147.069	38.0356	Non-renovated	127.174	35.349	Non-renovated	121.58	22.5263	Non-renovated	103.875	31.9849
Non-renovated	152.605	34.5345	Non-renovated	108.819	31.7885	Non-renovated	118.874	32.9383	Non-renovated	246.057	61.4957	Non-renovated	85.963	29.3023	Non-renovated	120.03	36.6212
Non-renovated	178.01	40.4892	Non-renovated	132.788	38.7342	Non-renovated	141.768	37.2879	Non-renovated	188.66	49.294	Non-renovated	106.354	28.2174	Non-renovated	103.31	31.8421
Non-renovated	188.971	42.6088	Non-renovated	91.8919	30.4059	Non-renovated	244.733	63.6178	Non-renovated	231.339	61.2333	Non-renovated	120.93	29.0367	Non-renovated	82.8301	27.6156
Non-renovated	173.873	38.2326	Non-renovated	80.1015	25.3387	Non-renovated	153.727	41.379	Non-renovated	203.422	57.1987	Non-renovated	105.647	22.1216	Non-renovated	92.8612	30.1638
Non-renovated	196.086	45.1385	Non-renovated	98.6179	29.1132	Non-renovated	170.241	43.7161	Non-renovated	149.183	39.8885	Non-renovated	127.546	36.8498	Non-renovated	137.305	39.119
Non-renovated	188.73	43.0647	Non-renovated	135.678	37.7708	Non-renovated	122.736	35.5667	Non-renovated	147.124	42.8958	Non-renovated	117.783	31.5381	Non-renovated	134.089	40.3905
Non-renovated	167.079	37.9973	Non-renovated	102.808	30.282	Non-renovated	94.4183	29.0441	Non-renovated	165.638	45.5129	Non-renovated	107.383	29.0936	Non-renovated	86.8156	26.9739
Non-renovated	209.717	46.9724	Non-renovated	64.2041	23.2832	Non-renovated	188.338	50.3352	Non-renovated	232.819	59.1999	Non-renovated	133.486	26.9051	Non-renovated	123.33	37.1133
Non-renovated	153.194	36.1449	Non-renovated	106.3	31.5281	Non-renovated	124.206	34.6976	Non-renovated	248.375	62.6828	Non-renovated	99.3675	23.7121	Non-renovated	98.5018	29.509
Non-renovated	150.229	33.9751	Non-renovated	77.869	25.7681	Non-renovated	106.493	31.4425	Non-renovated	154.749	43.4157	Non-renovated	86.3101	33.0163	Non-renovated	108.414	31.9153
Non-renovated	136.123	33.251	Non-renovated	122.516	34.2937	Non-renovated	126.919	36.1064	Non-renovated	145.01	37.4887	Non-renovated	82.7674	24.0042	Non-renovated	83.5003	26.7918
Non-renovated	225.772	51.7913	Non-renovated	124.381	35.0868	Non-renovated	211.333	51.7501	Non-renovated	286.925	73.0101	Non-renovated	147.391	28.102	Non-renovated	140.23	38.2406
Non-renovated	260.177	62.1413	Non-renovated	97.8684	29.8942	Non-renovated	180.27	48.6066	Non-renovated	206.928	51.8555	Non-renovated	166.026	27.6166	Non-renovated	108.896	32.0569
Non-renovated	201.696	44.5446	Non-renovated	99.5133	31.3379	Non-renovated	96.1721	30.0752	Non-renovated	168.833	46.2414	Non-renovated	125.739	35.795	Non-renovated	85.5333	26.1215
Non-renovated	148.381	33.3082	Non-renovated	139.167	38.8387	Non-renovated	94.3908	29.2237	Non-renovated	177.249	51.1843	Non-renovated	91.6222	38.7458	Non-renovated	115.022	30.9186
Non-renovated	150.034	35.689	Non-renovated	129.388	36.5575	Non-renovated	115.558	32.227	Non-renovated	255.648	63.9908	Non-renovated	87.3322	27.7191	Non-renovated	99.2247	30.7611
Non-renovated	226.379	51.8918	Non-renovated	99.2463	29.7491	Non-renovated	107.118	31.6163	Non-renovated	181.545	49.1067	Non-renovated	139.827	29.6238	Non-renovated	193.676	54.8381
Non-renovated	124.93	28.2919	Non-renovated	152.678	43.4807	Non-renovated	191.913	51.6352	Non-renovated	153.548	40.8535	Non-renovated	77.1178	25.692	Non-renovated	120.276	34.3764
Non-renovated	251.212	59.1624	Non-renovated	116.669	33.5907	Non-renovated	109.221	33.9773	Non-renovated	164.016	43.2881	Non-renovated	167.17	31.3554	Non-renovated	102.814	30.0115
Non-renovated	234.467	54.7783	Non-renovated	83.5597	24.6779	Non-renovated	228.163	57.6916	Non-renovated	163.592	43.5025	Non-renovated	142.413	36.398	Non-renovated	151.289	41.9799
Non-renovated	230.223	54.7615	Non-renovated	133.576	37.0867	Non-renovated	130.438	36.5786	Non-renovated	268.61	70.9575	Non-renovated	150.025	26.4622	Non-renovated	223.877	56.817
Non-renovated	164.651	37.8671	Non-renovated	91.7826	29.8775	Non-renovated	167.815	46.9425	Non-renovated	257.259	68.2592	Non-renovated	98.6193	22.1783	Non-renovated	86.4224	26.6679
Non-renovated	148.177	33.0657	Non-renovated	149.051	42.9653	Non-renovated	139.702	38.774	Non-renovated	164.923	42.7176	Non-renovated	87.9916	28.6658	Non-renovated	79.902	27.5911
Non-renovated	224.609	51.438	Non-renovated	86.4675	26.8951	Non-renovated	99.7102	29.9136	Non-renovated	264.496	68.2756	Non-renovated	137.885	24.9914	Non-renovated	91.1077	27.9059
Non-renovated	258.407	60.3224	Non-renovated	105.371	33.3932	Non-renovated	189.257	50.1653	Non-renovated	147.383	41.3534	Non-renovated	174.854	43.2457	Non-renovated	116.09	33.5803
Non-renovated	149.809	35.3255	Non-renovated	151.221	41.4783	Non-renovated	147.749	40.5888	Non-renovated	181.318	48.2385	Non-renovated	94.7911	24.3395	Non-renovated	185.757	46.5844
Non-renovated	167.782	39.155	Non-renovated	87.197	27.0435	Non-renovated	97.0843	31.0825	Non-renovated	180.405	47.9482	Non-renovated	109.953	27.4473	Non-renovated	120.188	35.2544
Non-renovated	157.28	34.0454	Non-renovated	82.128	28.9432	Non-renovated	148.779	39.6813	Non-renovated	164.194	44.7762	Non-renovated	98.7222	30.7256	Non-renovated	95.5853	29.1746
Non-renovated	157.748	36.0614	Non-renovated	93.3536	28.7788	Non-renovated	106.736	30.0195	Non-renovated	149.152	41.8973	Non-renovated	99.7308	31.4508	Non-renovated	91.5165	28.8251
Non-renovated	149.935	35.6995	Non-renovated	86.1286	25.4795	Non-renovated	102.357	29.3592	Non-renovated	196.15	53.9702	Non-renovated	89.2919	40.5384	Non-renovated	112.645	32.0161
Non-renovated	231.243	54.5863	Non-renovated	93.3458	28.7677	Non-renovated	113.995	31.0423	Non-renovated	153	46.7774	Non-renovated	148.194	33.1623	Non-renovated	201.429	53.8462
Non-renovated	213.004	51.6714	Non-renovated	114.929	33.7817	Non-renovated	153.702	43.615	Non-renovated	224.186	57.4835	Non-renovated	125.488	29.8332	Non-renovated	97.8194	30.4592
Non-renovated	219.538	52.0784	Non-renovated	170.273	47.8928	Non-renovated	148.094	40.6112	Non-renovated	132.17	37.167	Non-renovated	130.769	32.8359	Non-renovated	165.688	47.4088
Non-renovated	180.755	41.7756	Non-renovated	120.752	32.6333	Non-renovated	146.438	40.6228	Non-renovated	155.651	44.5078	Non-renovated	107.355	25.4314	Non-renovated	118.774	34.867
Non-renovated	202.472	46.4649	Non-renovated	147.106	40.8529	Non-renovated	159.211	41.95	Non-renovated	141.944	40.0166	Non-renovated	122.399	29.4408	Non-renovated	118.278	35.2876
Non-renovated	146.019	33.7323	Non-renovated	101.134	27.9996	Non-renovated	110.55	31.3143	Non-renovated	249.034	66.3461	Non-renovated	83.8596	25.7681	Non-renovated	135.067	40.415
Non-renovated	227.501	53.7449	Non-renovated	104.563	32.1782	Non-renovated	146.982	42.2818	Non-renovated	167.928	46.4553	Non-renovated	136.766	24.0614	Non-renovated	105.418	30.4901
Non-renovated	136.987	30.9397	Non-renovated	88.1858	28.9358	Non-renovated	117.195	34.3609	Non-renovated	161.01	43.858	Non-renovated	78.4539	26.3882	Non-renovated	140.526	39.3586
Non-renovated	175.874	41.9342	Non-renovated	93.9692	28.5808	Non-renovated	96.0268	29.6422	Non-renovated	166.057	45.0595	Non-renovated	113.923	27.5415	Non-renovated	186.391	49.1503
Non-renovated	151.487	35.3777	Non-renovated	111.73	30.7824	Non-renovated	170.25	45.6446	Non-renovated	150.705	41.8899	Non-renovated	86.7649	23.2167	Non-renovated	138.598	36.4406
Non-renovated	219.57	50.972	Non-renovated	81.7044	25.7745	Non-renovated	133.639	38.0978	Non-renovated	144.176	37.7103	Non-renovated	136.507	22.9708	Non-renovated	124.783	33.4757
Non-renovated	160.885	37.9304	Non-renovated	104.391	31.3192	Non-renovated	146.03	38.5635	Non-renovated	152.896	40.1234	Non-renovated	92.336	28.8015	Non-renovated	153.879	40.8699
Non-renovated	183.514	40.9474	Non-renovated	92.6824	27.1849	Non-renovated	78.0613	24.6424	Non-renovated	151.888	39.9699	Non-renovated	113.027	23.1436	Non-renovated	127.29	35.1615
Non-renovated	185.514	42.5941	Non-renovated	96.817	28.4035	Non-renovated	117.342	32.7472	Non-renovated	138.419	40.512	Non-renovated	114.755	25.0765	Non-renovated	171.35	48.8391
Non-renovated	223.086	51.2917	Non-renovated	88.7951	29.7893	Non-renovated	122.108	31.6762	Non-renovated	189.381	52.5955	Non-renovated	149.424	23.3728	Non-renovated	144.662	38.9704
Non-renovated	191.064	43.8293	Non-renovated	149.137	41.7957	Non-renovated	184.449	47.6757	Non-renovated	150.541	40.9095	Non-renovated	107.65	25.6967	Non-renovated	180.333	49.6182
Non-renovated	181.975	43.7934	Non-renovated	96.3209	28.6077	Non-renovated	128.069	35.5281	Non-renovated	300.742	78.8115	Non-renovated	120.982	29.8452	Non-renovated	183.838	46.7744
Non-renovated	242.511	57.2252	Non-renovated	101.764	31.1712	Non-renovated	107.659	32.4675	Non-renovated	120.803	34.7786	Non-renovated	162.586	29.8871	Non-renovated	136.177	39.6958
Non-renovated	135.54	29.5229	Non-renovated	109.184	30.5792	Non-renovated	145.865	41.6295	Non-renovated	153.186	42.7173	Non-renovated	80.5817	28.1394	Non-renovated	135.557	38.3549
Non-renovated	151.064	34.0103	Non-renovated	85.0265	24.7964	Non-renovated	77.5956	25.1966	Non-renovated	300.673	77.4423	Non-renovated	85.0065	36.1136	Non-renovated	143.865	41.0377
Non-renovated	244.677	57.8245	Non-renovated	146.576	41.2543	Non-renovated	120.101	37.7334	Non-renovated	256.433	62.5348	Non-renovated	163.701	31.8963	Non-renovated	145.182	39.5246
Non-renovated	130.409	30.9505	Non-renovated	132.519	37.3477	Non-renovated	67.2067	23.8636	Non-renovated	185.109	50.414	Non-renovated	74.89	26.5892	Non-renovated	164.222	44.7009
Non-renovated	188.495	43.6783	Non-renovated	74.1348	23.5933	Non-renovated	191.963	48.8456	Non-renovated	146.552	39.6004	Non-renovated	107.704	29.1697	Non-renovated	105.835	31.6463
Non-renovated	153.221	35.961	Non-renovated	84.8143	27.3069	Non-renovated	124.596	36.9248	Non-renovated	231.651	61.6383	Non-renovated	86.6003	27.9649	Non-renovated	182.823	50.5853
Non-renovated	196.716	45.5517	Non-renovated	90.5104	27.0331	Non-renovated	130.665	35.9199	Non-renovated	240.616	60.6657	Non-renovated	124.576	30.4588	Non-renovated	98.3701	30.0106
Non-renovated	145.144	34.2573	Non-renovated	123.804	34.9042	Non-renovated	97.2139	29.9804	Non-renovated	168.18	45.2086	Non-renovated	85.281	25.8202	Non-renovated	106.033	31.2
Non-renovated	262.26	61.5313	Non-renovated	80.4403	28.6389	Non-renovated	114.835	32.0369	Non-renovated	129.678	35.3041	Non-renovated	181.436	24.249	Non-renovated	123.165	35.7133
Non-renovated	148.386	34.6162	Non-renovated	109.408	31.4688	Non-renovated	166.28	47.3176	Non-renovated	180.575	49.5878	Non-renovated	91.8654	19.5994	Non-renovated	81.912	25.0179
Non-renovated	139.433	31.475	Non-renovated	128.795	35.4757	Non-renovated	135.428	39.5869	Non-renovated	137.085	42.1041	Non-renovated	84.1939	26.4885	Non-renovated	106.448	31.7459
Non-renovated	177.768	39.83	Non-renovated	88.7281	27.9497	Non-renovated	143.227	38.3988	Non-renovated	158.164	45.6521	Non-renovated	103.398	25.6811	Non-renovated	97.1075	28.3755
Non-renovated	145.83	32.0423	Non-renovated	126.835	36.2657	Non-renovated	119.03	33.9945	Non-renovated	184.583	48.1809	Non-renovated	83.7557	35.1853	Non-renovated	92.7834	28.7629
Non-renovated	174.606	39.5008	Non-renovated	92.3292	27.6449	Non-renovated	226.219	59.8907	Non-renovated	158.04	44.6375	Non-renovated	107.186	34.2417	Non-renovated	119.824	37.4179
Non-renovated	235.677	51.9705	Non-renovated	101.2	31.0831	Non-renovated	82.5076	25.1947	Non-renovated	294.1	77.2447	Non-renovated	148.259	29.9881	Non-renovated	101.474	30.4653
Non-renovated	161.896	36.2889	Non-renovated	80.3671	25.7545	Non-renovated	153.492	42.4365	Non-renovated	211.173	52.7823	Non-renovated	94.2185	43.396	Non-renovated	83.8201	24.1798
Non-renovated	159.235	35.2111	Non-renovated	121.919	34.7988	Non-renovated	143.673	38.3619	Non-renovated	190.444	54.4978	Non-renovated	92.8872	28.248	Non-renovated	182.165	46.5815
Non-renovated	216.34	48.4739	Non-renovated	142.169	39.4098	Non-renovated	90.0059	27.1709	Non-renovated	169.836	47.7462	Non-renovated	144.349	31.3767	Non-renovated	104.463	28.8311
Non-renovated	205.667	48.1554	Non-renovated	135.018	38.5935	Non-renovated	133.768	35.611	Non-renovated	260.487	63.5582	Non-renovated	124.368	21.3122	Non-renovated	210.831	52.7814
Non-renovated	172.182	39.2905	Non-renovated	62.6124	22.8184	Non-renovated	100.548	30.2434	Non-renovated	144.836	42.0676	Non-renovated	112.951	34.8709	Non-renovated	92.524	27.9904
Non-renovated	198.05	45.4237	Non-renovated	75.9749	23.7927	Non-renovated	129.257	34.6491	Non-renovated	221.38	58.3163	Non-renovated	116.668	27.4781	Non-renovated	176.787	46.6254
Non-renovated	165.838	36.7715	Non-renovated	116.658	35.3029	Non-renovated	168.552	43.9314	Non-renovated	186.638	52.3402	Non-renovated	96.5325	39.7432	Non-renovated	117.956	33.4972
Non-renovated	134.589	31.4498	Non-renovated	71.2758	24.4657	Non-renovated	95.9114	28.3186	Non-renovated	130.796	34.6814	Non-renovated	86.625	27.0408	Non-renovated	81.0808	26.4182
Non-renovated	267.728	62.6205	Non-renovated	97.366	28.2774	Non-renovated	151.645	41.17	Non-renovated	177.353	43.8216	Non-renovated	181.407	26.6149	Non-renovated	147.904	40.5592
Non-renovated	227.02	52.7404	Non-renovated	76.7496	23.6264	Non-renovated	113.547	35.0058	Non-renovated	252.941	64.7529	Non-renovated	143.677	29.5456	Non-renovated	104.275	31.2231
Non-renovated	173.088	39.8802	Non-renovated	76.8944	25.0637	Non-renovated	101.541	27.9392	Non-renovated	239.3	63.8318	Non-renovated	97.7435	22.721	Non-renovated	98.2788	28.7303
Non-renovated	147.041	32.4024	Non-renovated	157.786	44.9555	Non-renovated	163.293	46.9196	Non-renovated	168.044	45.8547	Non-renovated	90.3287	35.327	Non-renovated	137.667	38.7672
Non-renovated	240.947	57.983	Non-renovated	88.1277	25.2102	Non-renovated	99.0573	29.9581	Non-renovated	212.665	56.2973	Non-renovated	150.401	26.4245	Non-renovated	87.4488	25.4874
Non-renovated	132.307	29.9103	Non-renovated	164.296	43.9908	Non-renovated	152.049	41.9612	Non-renovated	182.122	49.495	Non-renovated	80.8845	28.5256	Non-renovated	172.422	49.7118
Non-renovated	278.143	67.9434	Non-renovated	175.321	48.7513	Non-renovated	105.692	30.9489	Non-renovated	227.221	59.1373	Non-renovated	197.125	25.0613	Non-renovated	104.4	29.0939
Non-renovated	158.963	34.1569	Non-renovated	99.6806	30.1186	Non-renovated	123.304	34.1702	Non-renovated	131.694	35.9398	Non-renovated	90.3663	31.9047	Non-renovated	187.71	47.8086
Non-renovated	201.473	46.3974	Non-renovated	82.3381	24.6927	Non-renovated	171.828	48.0534	Non-renovated	146.038	42.26	Non-renovated	130.648	35.6242	Non-renovated	126.006	33.9779
Non-renovated	268.371	62.0678	Non-renovated	120.443	36.2151	Non-renovated	192.707	52.738	Non-renovated	236.335	59.3076	Non-renovated	179.356	31.6382	Non-renovated	168.892	44.9894
Non-renovated	160.802	37.1276	Non-renovated	103.759	29.748	Non-renovated	146.913	42.4017	Non-renovated	185.328	50.9361	Non-renovated	99.2126	31.7868	Non-renovated	212.51	56.2175
Non-renovated	253.499	56.3757	Non-renovated	74.935	25.9417	Non-renovated	82.1226	26.9797	Non-renovated	133.492	39.8743	Non-renovated	157.066	28.5288	Non-renovated	144.283	39.7799
Non-renovated	156.932	34.7094	Non-renovated	90.2551	24.827	Non-renovated	109.241	31.6586	Non-renovated	154.941	43.6628	Non-renovated	96.4465	33.4334	Non-renovated	88.0916	28.0133
Non-renovated	189.157	42.4805	Non-renovated	83.5231	26.688	Non-renovated	145.289	42.7051	Non-renovated	139.13	37.271	Non-renovated	122.772	29.1644	Non-renovated	91.2404	29.3606
Non-renovated	185.803	42.8651	Non-renovated	90.41	27.6702	Non-renovated	113.016	33.1932	Non-renovated	189.589	49.3645	Non-renovated	114.309	26.4763	Non-renovated	98.2336	27.1914
Non-renovated	148.376	33.7222	Non-renovated	149.534	39.1445	Non-renovated	158.753	43.7966	Non-renovated	163.029	43.9788	Non-renovated	88.6931	27.3809	Non-renovated	104	30.903
Non-renovated	234.064	54.209	Non-renovated	96.9533	28.1527	Non-renovated	114.175	32.5223	Non-renovated	247.441	62.27	Non-renovated	158.586	34.2468	Non-renovated	93.4589	27.3301
Non-renovated	204.594	47.2207	Non-renovated	91.736	26.2113	Non-renovated	112.569	33.2379	Non-renovated	219.284	56.0872	Non-renovated	122.671	25.5983	Non-renovated	112.581	32.5292
Non-renovated	175.962	40.4915	Non-renovated	138.02	38.9661	Non-renovated	122.354	34.1698	Non-renovated	177.841	49.6372	Non-renovated	112.868	29.7725	Non-renovated	173.753	45.0111
Non-renovated	194.703	43.5488	Non-renovated	91.764	30.7332	Non-renovated	197.274	51.8028	Non-renovated	274.024	69.8849	Non-renovated	123.628	33.5604	Non-renovated	149.189	41.2805
Non-renovated	172.601	38.2659	Non-renovated	89.4532	29.8894	Non-renovated	126.852	34.2267	Non-renovated	145.332	42.1436	Non-renovated	102.825	29.0171	Non-renovated	83.2333	25.7414
Non-renovated	152.52	33.803	Non-renovated	87.2529	27.3502	Non-renovated	95.1595	28.6037	Non-renovated	200.051	51.9079	Non-renovated	86.3021	25.2984	Non-renovated	169.475	48.2205
Non-renovated	123.464	27.6047	Non-renovated	134.922	40.7442	Non-renovated	89.5123	27.3146	Non-renovated	160.211	41.9978	Non-renovated	72.3759	34.0408	Non-renovated	156.962	44.2957
Non-renovated	168.169	36.3238	Non-renovated	95.0015	27.6971	Non-renovated	107.588	32.8263	Non-renovated	184.476	50.2041	Non-renovated	96.5168	41.8855	Non-renovated	137	38.9082
Non-renovated	117.85	28.9783	Non-renovated	91.7261	26.4845	Non-renovated	108.356	31.9087	Non-renovated	181.597	48.2918	Non-renovated	67.1785	37.632	Non-renovated	116.1	33.5401
Non-renovated	190.095	42.0393	Non-renovated	79.3787	27.2597	Non-renovated	114.895	33.5671	Non-renovated	197.619	55.1054	Non-renovated	115.357	28.182	Non-renovated	119.898	32.7996
Non-renovated	176.653	42.5512	Non-renovated	111.199	32.6348	Non-renovated	193.108	50.4987	Non-renovated	203.543	54.4674	Non-renovated	110.312	28.0287	Non-renovated	186.819	48.9042
Non-renovated	150.857	32.9673	Non-renovated	71.186	23.3488	Non-renovated	107.055	32.2662	Non-renovated	165.613	44.3109	Non-renovated	88.3789	26.1684	Non-renovated	82.3295	23.422
Non-renovated	174.07	38.0089	Non-renovated	128.014	37.8171	Non-renovated	94.6497	28.6671	Non-renovated	137.149	39.0796	Non-renovated	101.817	22.7083	Non-renovated	139.141	39.4924
Non-renovated	263.551	60.689	Non-renovated	102.106	31.6759	Non-renovated	124.163	34.091	Non-renovated	146.864	40.7451	Non-renovated	173.477	27.0581	Non-renovated	94.5962	29.4202
Non-renovated	227.86	52.6764	Non-renovated	104.585	30.1121	Non-renovated	90.074	28.8697	Non-renovated	197.93	50.0672	Non-renovated	132.097	27.9692	Non-renovated	78.2305	27.0007
Non-renovated	136.484	30.1121	Non-renovated	119.649	34.9138	Non-renovated	142.124	38.5837	Non-renovated	172.331	47.6558	Non-renovated	78.9706	41.5518	Non-renovated	102.549	31.235
Non-renovated	121.043	28.6063	Non-renovated	94.0517	27.569	Non-renovated	119.133	33.4474	Non-renovated	170.984	46.1653	Non-renovated	66.3552	30.3391	Non-renovated	126.974	35.121
Non-renovated	194.638	40.7769	Non-renovated	88.8257	28.0504	Non-renovated	170.402	47.5923	Non-renovated	166.054	44.1863	Non-renovated	123.863	26.6108	Non-renovated	111.313	35.3633
Non-renovated	147.649	35.621	Non-renovated	143.421	38.8226	Non-renovated	134.749	38.9763	Non-renovated	159.469	45.4118	Non-renovated	85.7577	38.2823	Non-renovated	134.736	36.7981
Non-renovated	163.081	38.0839	Non-renovated	97.3887	29.4289	Non-renovated	126.168	36.4443	Non-renovated	209.2	54.0047	Non-renovated	103.528	36.7571	Non-renovated	191.666	52.4209
Non-renovated	159.859	36.0475	Non-renovated	160.781	44.6464	Non-renovated	91.3651	28.4478	Non-renovated	145.392	40.4348	Non-renovated	94.5637	30.0993	Non-renovated	110.295	33.0494
Non-renovated	190.242	43.5284	Non-renovated	72.6083	24.45	Non-renovated	139.003	38.834	Non-renovated	202.59	54.2088	Non-renovated	113.212	25.3013	Non-renovated	116.522	33.842
Non-renovated	160.757	36.8278	Non-renovated	89.89	26.4551	Non-renovated	113.113	32.2509	Non-renovated	180.653	49.2697	Non-renovated	96.9705	21.6231	Non-renovated	154.746	41.7069
Non-renovated	156.733	35.1729	Non-renovated	109.764	33.3246	Non-renovated	166.678	45.7077	Non-renovated	169.914	44.3118	Non-renovated	90.4554	31.2614	Non-renovated	195.045	49.0822
Non-renovated	150.491	33.0432	Non-renovated	68.7352	22.3026	Non-renovated	206.168	54.918	Non-renovated	170.99	46.4291	Non-renovated	85.8097	25.1702	Non-renovated	118.643	34.42
Non-renovated	136.172	30.375	Non-renovated	98.3243	29.5313	Non-renovated	96.0357	28.8243	Non-renovated	146.683	42.296	Non-renovated	78.9173	37.651	Non-renovated	134.115	36.1194
Non-renovated	253.436	58.1281	Non-renovated	105.388	33.8123	Non-renovated	119.926	35.092	Non-renovated	187.025	48.5588	Non-renovated	162.506	32.6117	Non-renovated	91.2689	28.0311
Non-renovated	231.338	52.4438	Non-renovated	96.2003	27.9303	Non-renovated	118.404	33.8574	Non-renovated	222.008	57.279	Non-renovated	140.525	28.1548	Non-renovated	112.331	33.6292
Non-renovated	186.669	43.7759	Non-renovated	139.646	39.2615	Non-renovated	147.478	41.4687	Non-renovated	166.333	42.888	Non-renovated	112.561	24.842	Non-renovated	114.759	29.5053
Non-renovated	222.366	53.6264	Non-renovated	140.414	37.7384	Non-renovated	128.857	36.2544	Non-renovated	167.854	47.7851	Non-renovated	136.844	30.3041	Non-renovated	122.621	35.7847
Non-renovated	200.657	45.8605	Non-renovated	122.617	39.3155	Non-renovated	118.429	35.5283	Non-renovated	176.345	46.382	Non-renovated	122.629	25.7139	Non-renovated	84.2675	26.9548
Non-renovated	208.708	48.1069	Non-renovated	109.215	31.9645	Non-renovated	129.705	36.5039	Non-renovated	207.669	52.927	Non-renovated	135.66	51.5123	Non-renovated	128.745	35.4091
Non-renovated	214.032	49.0547	Non-renovated	93.9545	29.2544	Non-renovated	167.75	42.0419	Non-renovated	142.468	40.4724	Non-renovated	125.681	37.0542	Non-renovated	112.3	31.5815
Non-renovated	150.06	35.1605	Non-renovated	108.535	32.8644	Non-renovated	128.119	36.4791	Non-renovated	154.355	44.4747	Non-renovated	89.9959	36.637	Non-renovated	129.516	34.0808
Non-renovated	167.575	37.8966	Non-renovated	81.9302	25.4609	Non-renovated	137.432	38.704	Non-renovated	136.981	37.9783	Non-renovated	107.98	32.9415	Non-renovated	113.684	33.5465
Non-renovated	238.24	54.5533	Non-renovated	78.0813	27.5843	Non-renovated	181.877	51.8964	Non-renovated	292.526	69.0073	Non-renovated	151.793	22.8957	Non-renovated	98.9819	30.0824
Non-renovated	196.325	43.5677	Non-renovated	147.273	40.2971	Non-renovated	106.201	32.3754	Non-renovated	134.574	37.3433	Non-renovated	112.039	35.0179	Non-renovated	189.005	49.117
Non-renovated	165.562	37.85	Non-renovated	143.164	40.2447	Non-renovated	139.042	42.8579	Non-renovated	163.543	46.001	Non-renovated	109.12	22.3924	Non-renovated	157.534	43.1352
Non-renovated	171.118	38.5063	Non-renovated	106.635	31.8105	Non-renovated	191.495	51.2247	Non-renovated	174.402	44.4118	Non-renovated	106.764	27.2182	Non-renovated	98.4022	27.1673
Non-renovated	185.659	41.6709	Non-renovated	77.4932	24.2273	Non-renovated	102.529	30.2883	Non-renovated	122.44	35.4662	Non-renovated	119.965	28.7257	Non-renovated	116.013	32.9901
Non-renovated	174.627	39.8537	Non-renovated	75.3842	25.1247	Non-renovated	142.589	39.7835	Non-renovated	275.242	69.8795	Non-renovated	102.093	36.2165	Non-renovated	134.529	36.3721
Non-renovated	182.673	41.1459	Non-renovated	101.701	30.8661	Non-renovated	96.4137	28.9679	Non-renovated	170.479	46.2268	Non-renovated	109.081	44.9173	Non-renovated	131.74	36.8566
Non-renovated	158.448	35.2234	Non-renovated	119.444	35.0477	Non-renovated	107.692	33.6602	Non-renovated	151.822	40.2534	Non-renovated	92.1426	33.9667	Non-renovated	190.29	50.9613
Non-renovated	158.603	36.3805	Non-renovated	84.5969	25.845	Non-renovated	155.154	41.8989	Non-renovated	141.685	42.6703	Non-renovated	90.0153	37.4003	Non-renovated	125.643	36.4649
Non-renovated	179.451	40.6432	Non-renovated	72.5349	25.5404	Non-renovated	143.136	41.9279	Non-renovated	160.872	44.5975	Non-renovated	100.915	31.71	Non-renovated	160.356	42.9694
Non-renovated	170.422	36.9436	Non-renovated	72.117	25.8786	Non-renovated	100.785	31.9026	Non-renovated	266.727	67.0416	Non-renovated	100.059	32.3354	Non-renovated	115.093	32.8923
Non-renovated	210.813	52.2937	Non-renovated	66.6285	24.0401	Non-renovated	102.055	29.7314	Non-renovated	153.063	41.4305	Non-renovated	123.857	27.9237	Non-renovated	94.6595	29.0532
Non-renovated	172.295	40.0049	Non-renovated	98.3455	28.162	Non-renovated	183.44	50.2996	Non-renovated	295.771	74.6799	Non-renovated	105.057	36.4189	Non-renovated	103.508	32.2458
Non-renovated	135.756	31.8786	Non-renovated	72.4124	25.8468	Non-renovated	201.587	50.6594	Non-renovated	229.063	61.9738	Non-renovated	77.5916	31.164	Non-renovated	153.249	43.0815
Non-renovated	190.608	43.6555	Non-renovated	140.65	38.7832	Non-renovated	210.714	56.4346	Non-renovated	167.793	45.8516	Non-renovated	117.66	24.6168	Non-renovated	149.408	43.5767
Non-renovated	218.589	52.4675	Non-renovated	87.9283	27.2491	Non-renovated	180.023	49.9277	Non-renovated	205.12	49.5045	Non-renovated	144.838	32.3543	Non-renovated	114.666	36.2158
Non-renovated	277.263	64.8504	Non-renovated	97.4055	28.9805	Non-renovated	122.507	34.3234	Non-renovated	198.439	51.3709	Non-renovated	182.61	28.7094	Non-renovated	104.558	30.0313
Non-renovated	130.418	29.6941	Non-renovated	58.1107	20.5908	Non-renovated	155.634	41.0179	Non-renovated	152.62	42.9784	Non-renovated	76.9609	28.8149	Non-renovated	98.0918	31.6017
Non-renovated	161.212	35.4157	Non-renovated	78.1223	23.6549	Non-renovated	81.5107	24.5267	Non-renovated	160.606	43.9936	Non-renovated	103.642	28.6861	Non-renovated	96.7444	28.8738
Non-renovated	132.039	32.2382	Non-renovated	98.4171	29.1192	Non-renovated	225.493	60.6848	Non-renovated	215.518	57.5337	Non-renovated	74.7836	27.2607	Non-renovated	147.069	40.4891
Non-renovated	178.494	39.6789	Non-renovated	84.5504	26.406	Non-renovated	111.224	32.3666	Non-renovated	167.029	44.5281	Non-renovated	100.074	33.8871	Non-renovated	119.764	34.4937
Non-renovated	180.669	42.0032	Non-renovated	88.4814	28.7845	Non-renovated	130.994	35.567	Non-renovated	261.258	70.8654	Non-renovated	104.268	36.3706	Non-renovated	133.018	38.3888
Non-renovated	132.856	30.7153	Non-renovated	109.341	33.9932	Non-renovated	104.011	31.5575	Non-renovated	228.779	58.0098	Non-renovated	81.1595	26.6573	Non-renovated	125.726	35.7737
Non-renovated	137.571	31.5791	Non-renovated	88.7958	26.1489	Non-renovated	141.864	42.0925	Non-renovated	153.338	45.9298	Non-renovated	82.4422	30.0657	Non-renovated	118.478	33.0938
Non-renovated	187.853	45.4574	Non-renovated	109.294	28.8735	Non-renovated	148.564	41.5301	Non-renovated	207.663	53.3854	Non-renovated	116.366	23.9003	Non-renovated	133.018	39.1515
Non-renovated	157.741	36.0616	Non-renovated	62.2097	23.8252	Non-renovated	126.342	34.4991	Non-renovated	162.014	40.5479	Non-renovated	96.6406	30.9608	Non-renovated	164.928	44.3143
Non-renovated	150.914	33.4463	Non-renovated	153.352	42.6683	Non-renovated	88.6525	27.0474	Non-renovated	177.375	48.3435	Non-renovated	96.0751	29.6541	Non-renovated	128.378	38.1317
Non-renovated	166.824	38.4861	Non-renovated	76.8108	26.9708	Non-renovated	148.986	38.9757	Non-renovated	219.505	58.8892	Non-renovated	102.709	28.8589	Non-renovated	117.182	35.3863
Non-renovated	119.513	27.8026	Non-renovated	99.3786	27.0203	Non-renovated	134.53	37.8974	Non-renovated	246.373	63.972	Non-renovated	67.0934	22.8647	Non-renovated	97.3663	28.3379
Non-renovated	180.217	39.3977	Non-renovated	138.39	39.0754	Non-renovated	160.457	44.6865	Non-renovated	119.199	36.6055	Non-renovated	103.765	41.8947	Non-renovated	100.046	31.3095
Non-renovated	197.999	43.6118	Non-renovated	102.582	29.8759	Non-renovated	128.056	35.6192	Non-renovated	194.42	51.6631	Non-renovated	115.53	52.519	Non-renovated	108.745	31.7426
Non-renovated	169.446	35.9432	Non-renovated	79.9534	25.1277	Non-renovated	104.591	30.8951	Non-renovated	297.407	76.2041	Non-renovated	99.3281	25.0981	Non-renovated	108.148	31.8311
Non-renovated	135.515	30.7012	Non-renovated	89.5797	27.3849	Non-renovated	125.723	34.49	Non-renovated	187.723	50.7765	Non-renovated	76.5284	30.051	Non-renovated	113.84	33.3758
Non-renovated	178.305	39.8348	Non-renovated	74.0374	23.744	Non-renovated	95.534	30.0179	Non-renovated	225.211	57.1431	Non-renovated	107.225	26.5853	Non-renovated	161.141	42.137
Non-renovated	245.647	56.3851	Non-renovated	133.846	37.924	Non-renovated	92.9385	29.4989	Non-renovated	189.775	48.67	Non-renovated	151.211	29.9986	Non-renovated	109.324	31.4485
Non-renovated	152.078	33.7211	Non-renovated	86.8833	29.2107	Non-renovated	187.94	48.6682	Non-renovated	230.906	61.5541	Non-renovated	89.8325	24.258	Non-renovated	91.306	27.437
Non-renovated	198.423	44.6974	Non-renovated	72.2867	24.0054	Non-renovated	136.611	38.0601	Non-renovated	186.406	48.4923	Non-renovated	127.831	23.615	Non-renovated	127.442	35.4808
Non-renovated	138.31	32.1009	Non-renovated	66.4374	23.6235	Non-renovated	199.45	55.0535	Non-renovated	208.104	54.5301	Non-renovated	79.7894	31.3124	Non-renovated	158.646	42.6795
Non-renovated	169.146	38.2727	Non-renovated	97.2411	29.0893	Non-renovated	188.652	50.9286	Non-renovated	235.806	61.6132	Non-renovated	96.4417	24.2576	Non-renovated	139.385	41.085
Non-renovated	177.165	40.071	Non-renovated	107.335	32.1952	Non-renovated	119.118	34.498	Non-renovated	164.134	43.9349	Non-renovated	97.6377	29.0326	Non-renovated	110.538	31.8692
Non-renovated	117.905	26.4868	Non-renovated	97.2256	30.9009	Non-renovated	108.082	31.8901	Non-renovated	146.569	41.2066	Non-renovated	66.6483	24.2898	Non-renovated	155.079	41.0587
Non-renovated	185.181	41.3388	Non-renovated	110.359	31.9245	Non-renovated	114.355	32.8032	Non-renovated	239.427	60.6587	Non-renovated	120.315	32.6289	Non-renovated	104.365	31.408
Non-renovated	156.005	35.0682	Non-renovated	70.9973	21.7012	Non-renovated	143.276	40.0436	Non-renovated	138.815	39.6309	Non-renovated	88.9986	21.772	Non-renovated	120.751	33.6134
Non-renovated	138.315	31.9732	Non-renovated	73.4302	24.161	Non-renovated	156.361	43.4002	Non-renovated	255.925	62.7727	Non-renovated	85.7597	36.1858	Non-renovated	176.596	50.3503
Non-renovated	224.03	50.1128	Non-renovated	119.139	31.6407	Non-renovated	128.523	35.9788	Non-renovated	200.888	53.6055	Non-renovated	140.564	29.6917	Non-renovated	109.699	31.953
Non-renovated	251.34	56.625	Non-renovated	91.045	26.8014	Non-renovated	182.699	49.0003	Non-renovated	205.432	54.3141	Non-renovated	155.628	34.0247	Non-renovated	117.024	32.9529
Non-renovated	228.426	51.119	Non-renovated	76.9681	24.9869	Non-renovated	162.009	42.8499	Non-renovated	125.882	37.2386	Non-renovated	139.748	22.6139	Non-renovated	116.579	34.2771
Non-renovated	197.969	45.4317	Non-renovated	105.493	28.8716	Non-renovated	143.552	40.6029	Non-renovated	164.849	44.0897	Non-renovated	123.073	29.3455	Non-renovated	114.486	32.6912
Non-renovated	154.26	34.7711	Non-renovated	90.7971	30.4925	Non-renovated	124.162	35.7719	Non-renovated	241.351	65.2863	Non-renovated	91.8952	28.7632	Non-renovated	132.247	35.1601
Non-renovated	146.659	35.0271	Non-renovated	85.1569	24.8082	Non-renovated	115.69	31.7631	Non-renovated	188.523	48.5231	Non-renovated	85.0342	48.9858	Non-renovated	104.753	31.8917
Non-renovated	134.668	30.8572	Non-renovated	149.158	41.4668	Non-renovated	134.796	36.8909	Non-renovated	340.862	85.6887	Non-renovated	84.3144	25.5023	Non-renovated	143.304	39.7337
Non-renovated	181.897	41.9869	Non-renovated	106.758	31.7112	Non-renovated	134.453	36.5874	Non-renovated	187.709	47.1492	Non-renovated	115.618	45.1939	Non-renovated	91.1703	27.3182
Non-renovated	159.461	35.7892	Non-renovated	60.7549	20.8765	Non-renovated	94.3929	30.3507	Non-renovated	259.295	64.5833	Non-renovated	87.5125	33.0962	Non-renovated	147.364	38.2152
Non-renovated	208.432	44.744	Non-renovated	124.768	35.7894	Non-renovated	110.413	31.1836	Non-renovated	283.169	65.68	Non-renovated	119.61	30.6758	Non-renovated	106.994	30.863
Non-renovated	154.309	37.3047	Non-renovated	93.8619	28.7644	Non-renovated	229.668	62.5018	Non-renovated	168.1	46.2389	Non-renovated	93.4076	24.3815	Non-renovated	192.238	50.1598
Non-renovated	159.288	37.4757	Non-renovated	68.1332	20.5748	Non-renovated	170.733	46.9478	Non-renovated	156.547	38.9884	Non-renovated	93.3493	30.6057	Non-renovated	174.412	48.0227
Non-renovated	150.199	34.3249	Non-renovated	98.0964	30.149	Non-renovated	142.98	41.1271	Non-renovated	177.756	46.3406	Non-renovated	96.3833	27.3145	Non-renovated	103.473	30.8917
Non-renovated	190.718	42.5405	Non-renovated	97.9224	29.3929	Non-renovated	97.7795	29.7953	Non-renovated	221.193	56.9497	Non-renovated	118.223	41.2874	Non-renovated	141.717	36.1459
Non-renovated	132.587	29.5558	Non-renovated	138.228	36.5654	Non-renovated	107.455	32.9406	Non-renovated	246.168	63.3988	Non-renovated	79.4579	28.3976	Non-renovated	173.413	44.6609
Non-renovated	211.796	48.8068	Non-renovated	97.0835	29.9738	Non-renovated	224.716	57.8389	Non-renovated	179.762	49.0267	Non-renovated	140.936	32.911	Non-renovated	194.671	48.9006
Non-renovated	158.45	34.9154	Non-renovated	119.699	33.8443	Non-renovated	104.238	31.9132	Non-renovated	165.662	45.2868	Non-renovated	89.6256	31.655	Non-renovated	111.594	32.2832
Non-renovated	140.367	32.583	Non-renovated	109.496	32.1882	Non-renovated	97.9163	29.0818	Non-renovated	191.096	53.3824	Non-renovated	80.6272	26.9326	Non-renovated	102.66	29.6556
Non-renovated	140.37	33.0262	Non-renovated	83.0018	28.4045	Non-renovated	118.661	36.5857	Non-renovated	240.952	62.9447	Non-renovated	82.0865	24.4688	Non-renovated	78.264	25.0264
Non-renovated	231.941	54.2959	Non-renovated	92.5879	27.869	Non-renovated	95.8503	26.3891	Non-renovated	218.784	60.2442	Non-renovated	142.233	37.3578	Non-renovated	125.756	38.0577
Non-renovated	188.165	45.0839	Non-renovated	114.063	33.0288	Non-renovated	152.93	39.9638	Non-renovated	186.259	47.6053	Non-renovated	114.277	24.6198	Non-renovated	145.002	40.6883
Non-renovated	159.351	37.7121	Non-renovated	145.223	39.0795	Non-renovated	129.481	36.971	Non-renovated	137.799	40.2573	Non-renovated	101.522	38.0589	Non-renovated	129.764	37.0725
Non-renovated	134.288	30.3969	Non-renovated	85.7909	28.778	Non-renovated	155.929	40.1563	Non-renovated	247.07	62.8105	Non-renovated	78.2066	31.915	Non-renovated	178.41	47.4933
Non-renovated	117.821	26.1338	Non-renovated	146.801	40.7702	Non-renovated	156.975	44.0494	Non-renovated	158.642	43.3769	Non-renovated	68.4044	35.126	Non-renovated	108.284	32.9799
Non-renovated	180.619	40.8276	Non-renovated	158.349	44.0026	Non-renovated	208.983	58.077	Non-renovated	166.109	43.1893	Non-renovated	109.323	30.2835	Non-renovated	121.596	34.8547
Non-renovated	239.588	56.8607	Non-renovated	129.697	35.1021	Non-renovated	143.192	40.5369	Non-renovated	255.889	67.5308	Non-renovated	154.269	44.2871	Non-renovated	104.793	28.6134
Non-renovated	274.453	63.7347	Non-renovated	102.429	29.7741	Non-renovated	132.929	37.4606	Non-renovated	181.671	48.1959	Non-renovated	187.116	36.5935	Non-renovated	163.726	43.0393
Non-renovated	160.466	36.1373	Non-renovated	142.144	41.5188	Non-renovated	145.984	42.9278	Non-renovated	272.952	71.8889	Non-renovated	91.4452	24.5068	Non-renovated	96.6004	30.2822
Non-renovated	170.916	38.7461	Non-renovated	93.804	26.1159	Non-renovated	114.485	31.4993	Non-renovated	148.815	40.009	Non-renovated	101.854	31.2357	Non-renovated	114.396	34.3611
Non-renovated	239.543	56.4151	Non-renovated	80.797	26.084	Non-renovated	108.73	30.7758	Non-renovated	228.737	58.8757	Non-renovated	148.447	40.6484	Non-renovated	116.838	34.9551
Non-renovated	140.761	30.3228	Non-renovated	85.7428	26.4339	Non-renovated	107.332	33.7765	Non-renovated	164.403	45.9476	Non-renovated	81.4226	24.608	Non-renovated	117.276	37.443
Non-renovated	230.099	51.4944	Non-renovated	118.182	34.3569	Non-renovated	173.299	47.3078	Non-renovated	143.325	39.5828	Non-renovated	141.688	22.2382	Non-renovated	135.311	40.5924
Non-renovated	209.532	48.2371	Non-renovated	99.0871	30.3024	Non-renovated	128.96	37.7824	Non-renovated	181.052	47.806	Non-renovated	131.001	30.9777	Non-renovated	161.931	41.7512
Non-renovated	139.339	33.6096	Non-renovated	81.5092	27.6769	Non-renovated	143.247	41.8097	Non-renovated	173.77	45.917	Non-renovated	84.5613	24.5597	Non-renovated	122.187	35.0591
Non-renovated	151.901	33.9163	Non-renovated	104.406	28.6552	Non-renovated	159.839	44.6828	Non-renovated	307.808	77.1378	Non-renovated	96.4854	30.4623	Non-renovated	178.892	49.7455
Non-renovated	185.721	43.7822	Non-renovated	82.7584	26.3382	Non-renovated	103.9	29.9641	Non-renovated	173.211	47.4479	Non-renovated	104.435	25.9456	Non-renovated	88.3504	26.8666
Non-renovated	179.843	41.6829	Non-renovated	83.0659	27.2236	Non-renovated	117.517	33.5157	Non-renovated	236.162	58.8553	Non-renovated	109.415	32.0661	Non-renovated	208.964	54.8851
Non-renovated	144.31	32.1051	Non-renovated	93.9722	26.0347	Non-renovated	153.229	40.5286	Non-renovated	149.393	41.7635	Non-renovated	93.4903	43.6423	Non-renovated	117.396	33.5761
Non-renovated	195.44	44.4234	Non-renovated	118.005	34.3201	Non-renovated	166.382	44.3519	Non-renovated	158.687	42.3537	Non-renovated	119.611	29.9429	Non-renovated	225.181	59.7259
Non-renovated	140.002	34.6828	Non-renovated	80.2235	25.7306	Non-renovated	133.42	36.0625	Non-renovated	103.125	29.5205	Non-renovated	79.3748	29.1953	Non-renovated	152.987	42.7439
Non-renovated	223	51.3805	Non-renovated	84.4937	28.079	Non-renovated	130.211	38.6488	Non-renovated	261.296	68.151	Non-renovated	135.423	23.9477	Non-renovated	120.929	35.6778
Non-renovated	189.523	43.1102	Non-renovated	71.0913	23.7438	Non-renovated	106.704	32.4893	Non-renovated	197.591	51.1119	Non-renovated	126.215	25.8863	Non-renovated	113.944	32.3176
Non-renovated	159.603	37.3164	Non-renovated	180.015	48.6597	Non-renovated	81.3868	25.3044	Non-renovated	284.476	68.5646	Non-renovated	93.06	26.5677	Non-renovated	187.007	48.1394
Non-renovated	166.991	38.7369	Non-renovated	90.7015	27.2082	Non-renovated	162.4	43.5252	Non-renovated	130.1	37.2781	Non-renovated	106.3	27.0913	Non-renovated	151.705	41.8071
Non-renovated	172.582	40.3721	Non-renovated	80.3575	24.4665	Non-renovated	211.81	55.6976	Non-renovated	181.728	50.177	Non-renovated	99.9676	32.6839	Non-renovated	94.853	27.9188
Non-renovated	250.447	61.7889	Non-renovated	64.8694	22.0678	Non-renovated	79.8366	23.7964	Non-renovated	210.394	53.6435	Non-renovated	164.193	24.4941	Non-renovated	122.418	37.5013
Non-renovated	223.527	50.8883	Non-renovated	104.566	31.8809	Non-renovated	183.889	49.7702	Non-renovated	133.473	37.6552	Non-renovated	135.736	30.2635	Non-renovated	158.327	43.6903
Non-renovated	224.358	51.4858	Non-renovated	89.0639	27.2091	Non-renovated	123.803	36.3953	Non-renovated	261.586	69.6062	Non-renovated	132.832	24.0579	Non-renovated	139.732	38.2922
Non-renovated	178.581	40.0969	Non-renovated	72.4115	23.992	Non-renovated	109.771	30.5847	Non-renovated	148.045	40.6918	Non-renovated	109.274	44.444	Non-renovated	156.264	41.9246
Non-renovated	136.53	30.5145	Non-renovated	84.4481	29.0074	Non-renovated	99.0359	29.7755	Non-renovated	291.001	75.055	Non-renovated	81.1595	22.5119	Non-renovated	117.147	33.441
Non-renovated	237.624	53.9742	Non-renovated	79.2164	24.9314	Non-renovated	117.127	33.5525	Non-renovated	147.754	40.9088	Non-renovated	148.386	28.7815	Non-renovated	99.668	30.3684
Non-renovated	158.083	35.3561	Non-renovated	126.228	38.6552	Non-renovated	181.825	51.1823	Non-renovated	190.755	49.1063	Non-renovated	91.7594	20.2774	Non-renovated	107.502	33.4838
Non-renovated	126.244	28.309	Non-renovated	82.8333	26.532	Non-renovated	124.964	35.0888	Non-renovated	153.41	42.3472	Non-renovated	74.1798	31.2302	Non-renovated	108.898	31.7857
Non-renovated	125.452	28.9085	Non-renovated	118.744	35.0743	Non-renovated	112.348	32.7255	Non-renovated	134.254	39.1329	Non-renovated	72.3908	29.8612	Non-renovated	110.623	34.4373
Non-renovated	153.128	35.9829	Non-renovated	104.821	30.6235	Non-renovated	91.5088	29.4628	Non-renovated	195.118	54.2736	Non-renovated	95.6463	24.2942	Non-renovated	138.207	39.9198
Non-renovated	190.811	43.0576	Non-renovated	84.4825	26.989	Non-renovated	153.969	39.4465	Non-renovated	150.886	40.5379	Non-renovated	112.078	27.5031	Non-renovated	94.1665	26.7787
Non-renovated	172.596	38.159	Non-renovated	125.57	37.073	Non-renovated	168.816	48.0518	Non-renovated	135.316	40.5267	Non-renovated	106.817	22.4481	Non-renovated	97.2128	28.8101
Non-renovated	134.515	29.5471	Non-renovated	70.3339	22.2572	Non-renovated	108.792	31.4157	Non-renovated	188.304	51.0216	Non-renovated	74.2058	27.3674	Non-renovated	99.3065	30.9859
Non-renovated	239.071	55.1346	Non-renovated	98.8889	29.3704	Non-renovated	108.266	32.1203	Non-renovated	231.642	59.5587	Non-renovated	157.82	30.1458	Non-renovated	127.815	35.3247
Non-renovated	140.448	31.7802	Non-renovated	155.308	42.7702	Non-renovated	113.433	33.3257	Non-renovated	142.107	39.4849	Non-renovated	84.4241	26.5146	Non-renovated	154.769	42.5701
Non-renovated	238.131	56.8864	Non-renovated	135.522	37.4062	Non-renovated	98.1445	28.6742	Non-renovated	253.708	61.8964	Non-renovated	150.605	25.9321	Non-renovated	107.573	30.5185
Non-renovated	178.751	39.8605	Non-renovated	75.9977	24.4879	Non-renovated	132.329	36.4998	Non-renovated	148.533	39.6286	Non-renovated	100.732	22.6132	Non-renovated	88.6973	27.0693
Non-renovated	151.274	33.5735	Non-renovated	74.1506	23.8263	Non-renovated	153.724	41.7484	Non-renovated	167.165	44.8029	Non-renovated	81.3795	41.6582	Non-renovated	92.1496	26.6264
Non-renovated	226.06	50.5272	Non-renovated	103.084	30.5415	Non-renovated	106.9	33.2937	Non-renovated	128.42	35.8468	Non-renovated	142.849	24.6969	Non-renovated	91.006	27.939
Non-renovated	138.295	32.4127	Non-renovated	116.405	32.6194	Non-renovated	177.004	47.7457	Non-renovated	174	49.7577	Non-renovated	86.3354	24.5664	Non-renovated	125.764	36.5227
Non-renovated	193.635	43.7485	Non-renovated	112.067	32.3455	Non-renovated	148.904	40.7333	Non-renovated	304.803	71.0444	Non-renovated	119.188	19.8251	Non-renovated	96.0581	29.1607
Non-renovated	163.066	36.4637	Non-renovated	61.4911	19.7616	Non-renovated	91.3376	29.3983	Non-renovated	160.799	42.8981	Non-renovated	91.5746	34.8251	Non-renovated	119.457	35.4289
Non-renovated	231.214	52.5939	Non-renovated	100.213	28.2294	Non-renovated	119.418	35.8038	Non-renovated	196.898	51.3474	Non-renovated	139.726	22.5285	Non-renovated	165.447	44.2623
Non-renovated	224.828	50.649	Non-renovated	111.128	33.1524	Non-renovated	200.994	53.1451	Non-renovated	217.85	55.1194	Non-renovated	135.109	22.5015	Non-renovated	166.124	46.1515
Non-renovated	155.883	35.5454	Non-renovated	67.3865	23.6285	Non-renovated	83.2502	27.1118	Non-renovated	195.05	50.5356	Non-renovated	88.4126	28.261	Non-renovated	112.46	34.8336
Non-renovated	157.393	35.6822	Non-renovated	83.4023	27.7395	Non-renovated	139.584	38.9227	Non-renovated	181.991	51.5694	Non-renovated	88.7515	31.2724	Non-renovated	94.799	28.9001
Non-renovated	213.912	50.3175	Non-renovated	117.135	33.4361	Non-renovated	126.546	35.6266	Non-renovated	150.752	39.8259	Non-renovated	135.238	26.7358	Non-renovated	160.654	43.0277
Non-renovated	243.114	56.4476	Non-renovated	112.636	33.3207	Non-renovated	123.083	35.6645	Non-renovated	225.267	59.8071	Non-renovated	159.667	29.2017	Non-renovated	117.561	33.5676
Non-renovated	168.359	37.9127	Non-renovated	99.658	26.5514	Non-renovated	102.903	29.759	Non-renovated	252.026	67.7682	Non-renovated	98.4041	29.892	Non-renovated	160.185	43.7863
Non-renovated	185.27	40.3339	Non-renovated	113.935	31.1302	Non-renovated	120.772	33.3489	Non-renovated	161.941	47.7025	Non-renovated	121.543	24.3264	Non-renovated	149.728	41.0384
Non-renovated	133.703	31.4769	Non-renovated	119.062	33.1862	Non-renovated	146.565	39.878	Non-renovated	192.535	51.2972	Non-renovated	75.9481	25.0767	Non-renovated	106.118	29.9091
Non-renovated	164.139	36.3001	Non-renovated	110.589	32.6584	Non-renovated	100.427	30.2143	Non-renovated	160.106	44.0712	Non-renovated	103.337	34.6736	Non-renovated	178.725	49.2153
Non-renovated	188.516	42.4692	Non-renovated	85.5705	25.937	Non-renovated	117.341	34.7972	Non-renovated	176.529	45.9701	Non-renovated	121.076	20.8775	Non-renovated	122.744	35.1009
Non-renovated	219.45	50.8829	Non-renovated	96.8184	28.0249	Non-renovated	123.649	36.0254	Non-renovated	157.14	41.6198	Non-renovated	131.531	40.199	Non-renovated	135.434	36.662
Non-renovated	250.376	58.8724	Non-renovated	151.847	44.3355	Non-renovated	140.015	37.7738	Non-renovated	175.968	48.0578	Non-renovated	159.01	34.7537	Non-renovated	157.216	44.1612
Non-renovated	207.012	46.0784	Non-renovated	63.3234	23.7365	Non-renovated	145.562	35.1159	Non-renovated	165.508	44.4155	Non-renovated	118.372	27.352	Non-renovated	163.94	45.3649
Non-renovated	159.408	36.8404	Non-renovated	147.93	38.5484	Non-renovated	116.581	34.3506	Non-renovated	242.869	61.365	Non-renovated	101.169	23.9382	Non-renovated	121.49	33.3019
Non-renovated	210.939	48.605	Non-renovated	74.8815	24.6214	Non-renovated	94.3942	29.6274	Non-renovated	320.916	78.6611	Non-renovated	128.725	51.4122	Non-renovated	143.196	35.0868
Non-renovated	192.537	43.9271	Non-renovated	155.669	40.4922	Non-renovated	114.1	34.1307	Non-renovated	156.143	42.5007	Non-renovated	120.109	37.5561	Non-renovated	161.722	44.6507
Non-renovated	164.133	37.0384	Non-renovated	66.3705	22.2426	Non-renovated	127.548	31.5447	Non-renovated	137.925	36.7982	Non-renovated	92.4337	50.7581	Non-renovated	121.325	35.7391
Non-renovated	146.543	33.5017	Non-renovated	108.442	31.6133	Non-renovated	138.052	37.3962	Non-renovated	243.237	66.8732	Non-renovated	84.6637	27.221	Non-renovated	175.166	45.4217
Non-renovated	146.051	32.586	Non-renovated	82.0529	27.6886	Non-renovated	138.884	36.511	Non-renovated	150.804	42.043	Non-renovated	87.5624	36.0851	Non-renovated	135.996	37.4982
Non-renovated	236.908	54.5111	Non-renovated	106.457	32.1333	Non-renovated	145.171	39.4114	Non-renovated	173.334	46.1605	Non-renovated	154.009	36.6995	Non-renovated	128.513	37.1538
Non-renovated	254.556	59.3794	Non-renovated	116.156	33.9484	Non-renovated	148.781	39.3219	Non-renovated	247.206	66.6298	Non-renovated	160.708	36.3631	Non-renovated	100.532	30.6392
Non-renovated	131.286	29.5064	Non-renovated	128.195	36.78	Non-renovated	124.054	34.7838	Non-renovated	159.518	45.0223	Non-renovated	74.3368	24.5668	Non-renovated	105.304	30.4995
Non-renovated	212.546	47.9707	Non-renovated	80.439	26.8	Non-renovated	93.6551	32.3076	Non-renovated	169.313	45.0823	Non-renovated	134.189	28.4025	Non-renovated	120.547	37.4167
Non-renovated	238.274	54.4209	Non-renovated	125.962	36.276	Non-renovated	167.601	46.2711	Non-renovated	159.517	42.7617	Non-renovated	151.735	28.9168	Non-renovated	123.335	34.1428
Non-renovated	183.337	41.8448	Non-renovated	101.169	31.6567	Non-renovated	119.871	33.7303	Non-renovated	201.119	54.6122	Non-renovated	110.566	27.7762	Non-renovated	99.6537	29.1912
Non-renovated	164.16	37.743	Non-renovated	79.8286	25.0179	Non-renovated	93.0789	28.7295	Non-renovated	175.478	46.2744	Non-renovated	93.6919	34.6975	Non-renovated	178.119	46.0667
Non-renovated	231.832	56.8552	Non-renovated	148.016	41.1309	Non-renovated	114.017	32.2539	Non-renovated	193.36	50.4176	Non-renovated	156.957	25.1535	Non-renovated	94.3969	29.9639
Non-renovated	203.877	45.0027	Non-renovated	95.3538	27.9974	Non-renovated	101.574	31.4349	Non-renovated	184.227	51.1069	Non-renovated	133.333	25.085	Non-renovated	142.48	38.2738
Non-renovated	250.004	60.0473	Non-renovated	91.1181	28.6344	Non-renovated	135.528	39.0506	Non-renovated	181.102	46.8061	Non-renovated	154.424	26.7642	Non-renovated	100.812	29.7253
Non-renovated	240.666	55.4679	Non-renovated	117.194	30.9641	Non-renovated	136.587	36.5594	Non-renovated	123.215	35.9949	Non-renovated	151.901	34.495	Non-renovated	115	33.0253
Non-renovated	179.095	41.2236	Non-renovated	158.683	43.0899	Non-renovated	89.1909	26.438	Non-renovated	181.837	47.4587	Non-renovated	112.898	28.0368	Non-renovated	104.119	31.4627
Non-renovated	202.918	44.4603	Non-renovated	97.787	29.9382	Non-renovated	126.31	36.5212	Non-renovated	210.238	55.1065	Non-renovated	128.784	31.1425	Non-renovated	132.609	38.2091
Non-renovated	175.598	42.4947	Non-renovated	101.095	27.9018	Non-renovated	182.174	46.6526	Non-renovated	125.803	37.4407	Non-renovated	109.019	30.2978	Non-renovated	100.457	29.0374
Non-renovated	175.829	39.4219	Non-renovated	85.0144	25.0358	Non-renovated	177.028	45.9363	Non-renovated	155.967	41.6248	Non-renovated	108.627	46.324	Non-renovated	91.5136	25.7092
Non-renovated	273.536	61.3737	Non-renovated	81.7741	27.8302	Non-renovated	133.664	35.8104	Non-renovated	141.127	37.8922	Non-renovated	175.211	19.9306	Non-renovated	158.898	46.3196
Non-renovated	277.14	62.6461	Non-renovated	87.8979	25.5968	Non-renovated	117.564	32.0421	Non-renovated	300.02	71.2156	Non-renovated	179.81	23.3374	Non-renovated	137.467	39.605
Non-renovated	158.042	35.9722	Non-renovated	111.389	33.2351	Non-renovated	85.1031	28.6441	Non-renovated	174.27	45.0871	Non-renovated	92.6121	29.5777	Non-renovated	117.545	33.3963
Non-renovated	180.668	40.9219	Non-renovated	129.727	37.6996	Non-renovated	150.686	40.3711	Non-renovated	120.921	33.0727	Non-renovated	107.724	33.2035	Non-renovated	115.972	33.5123
Non-renovated	242.583	55.1364	Non-renovated	91.4814	29.1665	Non-renovated	122.734	36.7583	Non-renovated	228.943	60.0209	Non-renovated	155.271	26.7976	Non-renovated	111.929	31.5059
Non-renovated	199.924	46.3574	Non-renovated	142.438	37.4795	Non-renovated	231.925	62.2155	Non-renovated	178.46	46.9915	Non-renovated	119.874	26.2382	Non-renovated	115.205	34.3253
Non-renovated	179.316	41.6037	Non-renovated	94.8463	28.9414	Non-renovated	112.7	30.4805	Non-renovated	187.251	47.3931	Non-renovated	105.684	24.0995	Non-renovated	162.153	43.0098
Non-renovated	166.918	38.4826	Non-renovated	132.49	36.1652	Non-renovated	107.388	32.0364	Non-renovated	218.277	53.7745	Non-renovated	101.998	39.4115	Non-renovated	116.454	35.4174
Non-renovated	149.246	32.7816	Non-renovated	95.7034	25.762	Non-renovated	100.588	30.0429	Non-renovated	228.577	61.1299	Non-renovated	93.2867	23.2078	Non-renovated	146.644	43.4504
Non-renovated	149.776	32.2481	Non-renovated	134.921	37.2379	Non-renovated	110.691	30.3448	Non-renovated	219.609	57.4598	Non-renovated	90.5286	35.5195	Non-renovated	145.177	41.4769
Non-renovated	244.316	57.1209	Non-renovated	144.355	41.2969	Non-renovated	164.15	44.6374	Non-renovated	249.213	64.0002	Non-renovated	150.358	35.4792	Non-renovated	81.7041	27.9397
Non-renovated	126.652	30.6061	Non-renovated	79.2455	27.0275	Non-renovated	124.518	34.2905	Non-renovated	151.389	41.5327	Non-renovated	73.5578	27.0615	Non-renovated	195.258	48.9895
Non-renovated	129.103	28.8461	Non-renovated	88.831	26.7656	Non-renovated	114.326	31.5444	Non-renovated	221.684	53.7619	Non-renovated	73.5252	46.4849	Non-renovated	122.553	34.9562
Non-renovated	173.223	39.4018	Non-renovated	137.603	36.509	Non-renovated	131.965	37.4786	Non-renovated	231.723	58.392	Non-renovated	97.7936	30.2379	Non-renovated	108.037	33.1364
Non-renovated	149.063	33.4705	Non-renovated	85.4354	24.9795	Non-renovated	143.385	37.0405	Non-renovated	149.313	41.7484	Non-renovated	90.4385	31.0922	Non-renovated	169.481	43.6723
Non-renovated	220.92	50.8846	Non-renovated	110.076	32.6162	Non-renovated	181.428	48.676	Non-renovated	166.856	47.1877	Non-renovated	146.61	27.9128	Non-renovated	120.135	35.4392
Non-renovated	122.485	28.5053	Non-renovated	83.0243	26.8581	Non-renovated	183.787	51.6161	Non-renovated	281.089	71.2266	Non-renovated	71.1197	41.6829	Non-renovated	123.513	34.3519
Non-renovated	261.048	60.2184	Non-renovated	73.2314	21.3955	Non-renovated	180.87	48.1846	Non-renovated	141.818	40.0116	Non-renovated	168.978	36.9341	Non-renovated	149.013	41.0081
Non-renovated	189.169	42.96	Non-renovated	98.6994	29.627	Non-renovated	151.588	43.2394	Non-renovated	146.941	41.6089	Non-renovated	121.16	40.1579	Non-renovated	136.566	41.3051
Non-renovated	140.773	29.9888	Non-renovated	132.644	33.5636	Non-renovated	102.197	30.7346	Non-renovated	272.174	68.7188	Non-renovated	82.8571	33.4953	Non-renovated	82.8718	24.4923
Non-renovated	155.463	35.4294	Non-renovated	96.4154	29.5398	Non-renovated	179.296	49.1604	Non-renovated	142.659	41.6792	Non-renovated	92.8197	26.8666	Non-renovated	99.7856	30.747
Non-renovated	149.309	35.1752	Non-renovated	135.924	35.8331	Non-renovated	150.431	39.4747	Non-renovated	231.593	58.434	Non-renovated	95.7137	29.6616	Non-renovated	133.85	39.6841
Non-renovated	154.147	35.072	Non-renovated	96.3754	29.7753	Non-renovated	119.54	36.2118	Non-renovated	145.062	38.6134	Non-renovated	91.1922	26.6562	Non-renovated	106.312	33.6109
Non-renovated	157.55	35.5046	Non-renovated	95.9605	29.4814	Non-renovated	115.189	32.871	Non-renovated	182.597	50.4384	Non-renovated	88.6651	38.3434	Non-renovated	175.605	48.7094
Non-renovated	230.886	51.4135	Non-renovated	91.2971	29.5685	Non-renovated	208.335	56.6655	Non-renovated	208.407	55.2946	Non-renovated	143.174	32.8881	Non-renovated	117.627	32.5051
Non-renovated	143.085	32.6652	Non-renovated	84.9561	26.5554	Non-renovated	114.247	33.7243	Non-renovated	168.224	46.0508	Non-renovated	83.3463	29.024	Non-renovated	83.3835	26.8992
Non-renovated	180.019	40.3238	Non-renovated	76.5226	25.0771	Non-renovated	177.973	48.4686	Non-renovated	240.186	63.1356	Non-renovated	111.866	30.3747	Non-renovated	152.584	41.6438
Non-renovated	228.531	55.6976	Non-renovated	81.9084	24.1965	Non-renovated	87.3955	28.2201	Non-renovated	144.005	39.2672	Non-renovated	150.869	31.6299	Non-renovated	112.278	33.1763
Non-renovated	140.954	30.8888	Non-renovated	135.358	40.8624	Non-renovated	136.172	38.3221	Non-renovated	204.549	51.1809	Non-renovated	84.2582	25.5062	Non-renovated	143.711	37.9897
Non-renovated	139.863	31.6246	Non-renovated	107.032	32.1783	Non-renovated	214.298	57.9003	Non-renovated	182.552	48.9319	Non-renovated	82.5047	40.3002	Non-renovated	132.913	37.1768
Non-renovated	137.913	30.9757	Non-renovated	128.31	34.2373	Non-renovated	187.936	50.3642	Non-renovated	146.008	40.9905	Non-renovated	76.9025	24.2866	Non-renovated	156.562	43.8647
Non-renovated	176.821	41.8379	Non-renovated	67.8702	22.978	Non-renovated	215.185	56.6992	Non-renovated	283.481	69.7253	Non-renovated	110.609	27.7761	Non-renovated	138.819	39.4282
Non-renovated	169.395	38.346	Non-renovated	130.219	36.7276	Non-renovated	130.078	34.3279	Non-renovated	140.522	34.3951	Non-renovated	103.194	30.1429	Non-renovated	190.57	50.4776
Non-renovated	161.438	36.7193	Non-renovated	89.6342	27.4529	Non-renovated	196.256	51.0279	Non-renovated	155.978	43.5591	Non-renovated	95.248	45.0472	Non-renovated	89.3036	28.4587
Non-renovated	192.103	42.3173	Non-renovated	107.862	31.4069	Non-renovated	110.103	33.6948	Non-renovated	171.914	46.8294	Non-renovated	121.363	28.7319	Non-renovated	119.873	32.5287
Non-renovated	132.811	32.8921	Non-renovated	120.136	33.1978	Non-renovated	131.304	35.0347	Non-renovated	168.655	47.2795	Non-renovated	77.8182	30.6934	Non-renovated	101.589	30.6812
Non-renovated	196.324	42.6546	Non-renovated	70.8127	22.6803	Non-renovated	195.576	52.8723	Non-renovated	248.458	61.1839	Non-renovated	124.306	23.1624	Non-renovated	139.495	36.1389
Non-renovated	232.783	53.1819	Non-renovated	93.4511	28.1537	Non-renovated	131.328	35.767	Non-renovated	175.12	45.3421	Non-renovated	152.119	33.6865	Non-renovated	102.183	31.2603
Non-renovated	180.401	41.4469	Non-renovated	102.449	29.3183	Non-renovated	178.637	49.7075	Non-renovated	139.186	36.8899	Non-renovated	113.428	25.803	Non-renovated	89.4193	27.1543
Non-renovated	203.754	44.8086	Non-renovated	76.6257	25.5843	Non-renovated	164.813	43.1262	Non-renovated	256.571	65.1484	Non-renovated	132.002	43.9373	Non-renovated	93.4012	29.7331
Non-renovated	174.688	41.849	Non-renovated	97.0279	30.6813	Non-renovated	110.673	32.5632	Non-renovated	161.111	45.2452	Non-renovated	105.255	32.4874	Non-renovated	197.756	54.1087
Non-renovated	168.799	36.6223	Non-renovated	108.789	31.6053	Non-renovated	178.992	44.7795	Non-renovated	178.761	44.8074	Non-renovated	106.047	26.466	Non-renovated	153.696	43.6738
Non-renovated	183.977	43.1744	Non-renovated	64.075	20.1339	Non-renovated	229.479	59.7577	Non-renovated	196.814	49.878	Non-renovated	114.327	29.8532	Non-renovated	148.982	41.7399
Non-renovated	230.548	51.9775	Non-renovated	95.8399	28.2869	Non-renovated	87.6566	26.8059	Non-renovated	180.126	44.5392	Non-renovated	149.841	34.2536	Non-renovated	124.948	34.791
Non-renovated	128.413	30.368	Non-renovated	91.7615	28.1938	Non-renovated	92.5351	28.3006	Non-renovated	231.546	60.3506	Non-renovated	75.8434	25.3482	Non-renovated	114.742	33.3871
Non-renovated	195.13	45.5488	Non-renovated	89.0107	28.8546	Non-renovated	102.844	30.1915	Non-renovated	141.234	37.3312	Non-renovated	118.706	52.3538	Non-renovated	105.27	32.1242
Non-renovated	182.476	43.065	Non-renovated	114.69	34.3124	Non-renovated	106.144	32.6014	Non-renovated	144.221	40.6199	Non-renovated	112.352	44.8202	Non-renovated	108.086	31.0386
Non-renovated	145.605	34.712	Non-renovated	86.4739	29.4059	Non-renovated	137.052	38.9801	Non-renovated	160.745	44.5838	Non-renovated	85.7461	29.0978	Non-renovated	104.794	29.0923
Non-renovated	153.514	32.4704	Non-renovated	140.005	38.1154	Non-renovated	84.6048	27.0264	Non-renovated	169.596	43.076	Non-renovated	93.3869	36.3182	Non-renovated	148.31	42.1883
Non-renovated	253.678	57.3597	Non-renovated	101.743	29.0591	Non-renovated	129.497	39.0841	Non-renovated	166.405	43.1486	Non-renovated	162.799	28.2577	Non-renovated	140.84	41.2989
Non-renovated	148.92	34.4124	Non-renovated	74.6004	24.0568	Non-renovated	102.507	30.4728	Non-renovated	167.996	41.3496	Non-renovated	87.7993	35.3572	Non-renovated	146.623	39.4532
Non-renovated	161.536	36.3906	Non-renovated	101.252	29.1975	Non-renovated	111.609	34.1553	Non-renovated	144.328	38.3741	Non-renovated	94.7967	38.7864	Non-renovated	112.078	32.9352
Non-renovated	268.992	61.9561	Non-renovated	99.8613	29.7581	Non-renovated	174.457	47.3925	Non-renovated	157.926	43.1378	Non-renovated	180.387	31.381	Non-renovated	151.11	41.6199
Non-renovated	241.771	57.5144	Non-renovated	75.4048	24.6608	Non-renovated	114.129	32.2353	Non-renovated	186.145	50.6711	Non-renovated	153.932	28.4456	Non-renovated	93.5036	28.4563
Non-renovated	234.087	52.3225	Non-renovated	81.9712	26.8997	Non-renovated	92.0234	30.6813	Non-renovated	184.577	48.6252	Non-renovated	152.415	33.8558	Non-renovated	90.7671	28.6784
Non-renovated	176.01	39.0283	Non-renovated	106.221	31.0115	Non-renovated	125.401	35.6033	Non-renovated	241.368	63.5242	Non-renovated	112.579	25.8493	Non-renovated	114.57	32.2447
Non-renovated	217.31	49.1936	Non-renovated	104.471	30.9694	Non-renovated	176.708	45.613	Non-renovated	169.47	46.4016	Non-renovated	141.027	29.5663	Non-renovated	193.854	53.1958
Non-renovated	224.656	51.4842	Non-renovated	75.5757	25.4754	Non-renovated	97.5116	29.6634	Non-renovated	171.934	45.3399	Non-renovated	135.416	41.1406	Non-renovated	91.8515	28.2887
Non-renovated	132.516	31.1184	Non-renovated	132.747	36.8676	Non-renovated	161.991	43.4583	Non-renovated	156.515	41.1968	Non-renovated	76.4209	23.2463	Non-renovated	148.53	39.0625
Non-renovated	148.333	33.9927	Non-renovated	100.718	28.7075	Non-renovated	121.947	34.7475	Non-renovated	211.257	56.4341	Non-renovated	82.8461	29.7276	Non-renovated	151.155	41.9959
Non-renovated	138.948	31.1247	Non-renovated	120.579	35.2175	Non-renovated	89.5341	26.3599	Non-renovated	230.308	58.2237	Non-renovated	79.2338	23.5294	Non-renovated	124.561	36.6396
Non-renovated	136.217	32.5318	Non-renovated	88.5834	26.7487	Non-renovated	114.935	33.9421	Non-renovated	176.986	49.9028	Non-renovated	81.5776	33.0838	Non-renovated	176.19	46.8447
Non-renovated	141.943	32.6843	Non-renovated	126.901	34.995	Non-renovated	113.6	32.2009	Non-renovated	148.414	39.3812	Non-renovated	88.2282	26.6276	Non-renovated	124.808	34.8402
Non-renovated	207.344	46.2484	Non-renovated	147.24	40.841	Non-renovated	120.471	34.8988	Non-renovated	198.881	53.7097	Non-renovated	128.693	26.1869	Non-renovated	125.786	35.6007
Non-renovated	133.155	30.9222	Non-renovated	120.996	34.2953	Non-renovated	135.712	35.4115	Non-renovated	213.324	54.7229	Non-renovated	80.9677	28.6417	Non-renovated	197.775	52.5303
Non-renovated	177.04	39.9785	Non-renovated	125.232	34.165	Non-renovated	123.868	33.025	Non-renovated	130.351	36.5342	Non-renovated	103.517	28.6103	Non-renovated	97.0599	29.4626
Non-renovated	177.18	39.976	Non-renovated	82.1895	26.8236	Non-renovated	195.483	53.0328	Non-renovated	205.514	52.6376	Non-renovated	109.898	30.3909	Non-renovated	121.77	33.8984
Non-renovated	162.539	35.1694	Non-renovated	107.485	31.6923	Non-renovated	179.461	46.0796	Non-renovated	150.347	40.7917	Non-renovated	97.3003	42.8813	Non-renovated	107.423	30.4797
Non-renovated	159.855	38.2887	Non-renovated	107.802	30.5066	Non-renovated	67.6375	24.3469	Non-renovated	157.539	43.8036	Non-renovated	94.6269	26.5546	Non-renovated	84.0192	25.9767
Non-renovated	147.962	32.5353	Non-renovated	155.834	42.1786	Non-renovated	89.5733	29.432	Non-renovated	187.814	51.4958	Non-renovated	90.327	30.8451	Non-renovated	112.567	32.9113
Non-renovated	152.233	35.3363	Non-renovated	91.2041	28.1351	Non-renovated	107.103	32.0272	Non-renovated	155.003	42.3202	Non-renovated	83.5919	22.9034	Non-renovated	132.096	39.3145
Non-renovated	205.141	47.767	Non-renovated	79.0347	26.4391	Non-renovated	104.49	29.4276	Non-renovated	138.567	39.5086	Non-renovated	129.763	25.1701	Non-renovated	124.604	33.3416
Non-renovated	154.122	34.7471	Non-renovated	85.5224	27.093	Non-renovated	148.613	39.115	Non-renovated	164.193	45.5648	Non-renovated	84.6383	27.2878	Non-renovated	102.321	29.3576
Non-renovated	167.488	37.3577	Non-renovated	75.5039	21.967	Non-renovated	199.831	53.8997	Non-renovated	188.188	48.4083	Non-renovated	99.3734	23.8357	Non-renovated	87.6964	27.6462
Non-renovated	211.187	48.2666	Non-renovated	70.2133	21.2165	Non-renovated	119.732	35.7507	Non-renovated	215.442	57.6201	Non-renovated	123.853	26.3428	Non-renovated	88.728	25.4295
Non-renovated	184.085	42.4993	Non-renovated	126.829	36.476	Non-renovated	84.1305	26.1806	Non-renovated	273.625	68.8733	Non-renovated	116.577	26.1793	Non-renovated	101.606	28.5779
Non-renovated	225.312	56.143	Non-renovated	90.7728	27.976	Non-renovated	107.844	30.2469	Non-renovated	220.541	56.2839	Non-renovated	139.73	27.1814	Non-renovated	116.092	34.1188
Non-renovated	176.64	40.1222	Non-renovated	161.137	44.2823	Non-renovated	118.039	34.9524	Non-renovated	271.841	67.1668	Non-renovated	115.263	23.2326	Non-renovated	108.751	34.498
Non-renovated	280.317	64.4427	Non-renovated	111.324	35.3815	Non-renovated	153.014	41.5313	Non-renovated	223.632	58.1274	Non-renovated	188.508	25.7927	Non-renovated	94.2798	27.9862
Non-renovated	178.78	41.2522	Non-renovated	126.176	37.4063	Non-renovated	76.0668	23.3159	Non-renovated	143.982	43.3087	Non-renovated	107.572	29.8119	Non-renovated	94.4154	29.7629
Non-renovated	257.58	58.5898	Non-renovated	101.776	29.2574	Non-renovated	140.45	37.2799	Non-renovated	116.864	33.6165	Non-renovated	161.293	26.1344	Non-renovated	93.0068	31.8895
Non-renovated	220.002	51.2321	Non-renovated	84.3978	26.8519	Non-renovated	137.068	36.9118	Non-renovated	264.866	66.9465	Non-renovated	139.68	31.9568	Non-renovated	99.4068	28.5
Non-renovated	130.903	28.6384	Non-renovated	78.531	25.6962	Non-renovated	116.032	36.3403	Non-renovated	163.633	44.0672	Non-renovated	72.3576	34.9918	Non-renovated	91.1024	28.1948
Non-renovated	154.923	34.1007	Non-renovated	125.916	34.1033	Non-renovated	130.55	36.2646	Non-renovated	148.289	40.2668	Non-renovated	92.0312	25.0088	Non-renovated	115.076	33.1587
Non-renovated	155.465	36.2108	Non-renovated	100.754	30.7848	Non-renovated	101.84	31.3796	Non-renovated	287.836	71.6323	Non-renovated	86.2665	24.5681	Non-renovated	118.794	35.4229
Non-renovated	124.412	29.5451	Non-renovated	131.496	34.9318	Non-renovated	97.3284	28.3425	Non-renovated	178.329	48.6479	Non-renovated	71.0695	31.5523	Non-renovated	101.286	30.0818
Non-renovated	142.345	32.1303	Non-renovated	74.3459	24.9841	Non-renovated	142.882	39.3805	Non-renovated	224.752	55.9987	Non-renovated	85.8449	34.5572	Non-renovated	133.332	37.0498
Non-renovated	169.523	39.47	Non-renovated	77.0143	26.6012	Non-renovated	116.506	34.5538	Non-renovated	256.809	67.2237	Non-renovated	103.749	31.1992	Non-renovated	113.774	31.2592
Non-renovated	196.947	44.1606	Non-renovated	99.9452	31.3547	Non-renovated	100.552	28.7672	Non-renovated	208.694	55.2156	Non-renovated	118.927	32.3874	Non-renovated	141.678	39.0633
Non-renovated	222.9	50.5215	Non-renovated	98.3316	31.8274	Non-renovated	95.184	30.4889	Non-renovated	142.288	37.703	Non-renovated	147.82	42.022	Non-renovated	172.589	45.2267
Non-renovated	148.354	31.1504	Non-renovated	111.811	32.3581	Non-renovated	157.001	44.1325	Non-renovated	160.56	38.7666	Non-renovated	83.6941	31.1697	Non-renovated	95.3046	31.3149
Non-renovated	124.525	28.6751	Non-renovated	65.7887	23.8202	Non-renovated	160.31	42.5835	Non-renovated	231.512	61.6981	Non-renovated	71.4647	29.1021	Non-renovated	173.353	44.0953
Non-renovated	208.525	46.5483	Non-renovated	100.851	30.5517	Non-renovated	91.0931	28.2255	Non-renovated	189.556	48.3792	Non-renovated	126.215	32.671	Non-renovated	125.919	35.6747
Non-renovated	123.473	28.9221	Non-renovated	149.39	41.6493	Non-renovated	192.297	49.7593	Non-renovated	150.745	42.0177	Non-renovated	70.9243	24.896	Non-renovated	108.944	33.1194
Non-renovated	178.719	40.4915	Non-renovated	110.665	35.7487	Non-renovated	153.069	41.2074	Non-renovated	223.29	61.1941	Non-renovated	99.7774	27.872	Non-renovated	139.867	39.3148
Non-renovated	121.38	29.4519	Non-renovated	87.6998	27.6051	Non-renovated	102.519	29.1538	Non-renovated	193.63	52.0903	Non-renovated	73.767	26.2688	Non-renovated	121.051	39.5844
Non-renovated	124.837	27.9743	Non-renovated	163.341	42.4374	Non-renovated	122.35	35.8943	Non-renovated	274.854	68.9174	Non-renovated	74.1147	26.8798	Non-renovated	205.18	55.5433
Non-renovated	190.651	44.3546	Non-renovated	128.401	35.3493	Non-renovated	134.78	37.9788	Non-renovated	159.045	44.5696	Non-renovated	110.332	25.9042	Non-renovated	118.312	35.2684
Non-renovated	216.55	50.8811	Non-renovated	89.4214	28.128	Non-renovated	119.952	35.3329	Non-renovated	251.669	67.2043	Non-renovated	138.57	31.9907	Non-renovated	136.991	35.8847
Non-renovated	123.738	27.7505	Non-renovated	154.423	41.2682	Non-renovated	97.3928	27.9005	Non-renovated	163.557	45.2844	Non-renovated	68.712	37.1487	Non-renovated	97.7744	31.3108
Non-renovated	159.709	35.5893	Non-renovated	88.3979	27.1059	Non-renovated	96.9932	31.9267	Non-renovated	189.36	50.5728	Non-renovated	89.0328	30.4657	Non-renovated	108.199	33.9561
Non-renovated	161.539	38.157	Non-renovated	143.998	38.5365	Non-renovated	101.711	29.8038	Non-renovated	233.625	61.5946	Non-renovated	107.45	30.8609	Non-renovated	184.701	50.8586
Non-renovated	182.548	40.3235	Non-renovated	66.0518	23.1097	Non-renovated	167.254	45.3846	Non-renovated	152.721	40.8869	Non-renovated	115.213	26.4021	Non-renovated	94.427	29.2977
Non-renovated	114.579	26.533	Non-renovated	70.5626	23.9006	Non-renovated	115.177	32.9225	Non-renovated	215.779	55.6129	Non-renovated	66.3133	27.0252	Non-renovated	129.268	35.3641
Non-renovated	143.314	32.9869	Non-renovated	144.19	41.1733	Non-renovated	114.319	34.7236	Non-renovated	138.17	37.9645	Non-renovated	84.8271	24.1252	Non-renovated	143.663	42.1256
Non-renovated	146.332	33.806	Non-renovated	111.052	34.2756	Non-renovated	194.777	51.8333	Non-renovated	176.446	45.7551	Non-renovated	87.401	31.761	Non-renovated	147.387	39.877
Non-renovated	131.067	28.5442	Non-renovated	96.0888	27.9894	Non-renovated	128.468	36.6424	Non-renovated	172.885	45.2435	Non-renovated	75.4616	27.4819	Non-renovated	106.138	31.5855
Non-renovated	143.71	30.9281	Non-renovated	90.2749	29.7297	Non-renovated	109.139	31.4715	Non-renovated	180.949	48.7608	Non-renovated	84.9824	23.7401	Non-renovated	132.771	37.2756
Non-renovated	146.563	33.5118	Non-renovated	69.5438	21.5234	Non-renovated	73.0767	21.2649	Non-renovated	173.422	46.3507	Non-renovated	88.5079	29.501	Non-renovated	93.8298	30.2141
Non-renovated	152.498	34.4341	Non-renovated	104.402	31.3681	Non-renovated	100.219	29.014	Non-renovated	272.521	69.0108	Non-renovated	97.409	22.846	Non-renovated	116.199	35.0511
Non-renovated	200.933	45.9462	Non-renovated	95.5036	28.9484	Non-renovated	154.113	42.428	Non-renovated	178.616	44.2546	Non-renovated	125.878	35.2244	Non-renovated	82.9315	27.33
Non-renovated	195.671	43.7794	Non-renovated	93.3584	30.364	Non-renovated	111.65	31.8411	Non-renovated	170.73	49.2128	Non-renovated	126.766	36.4542	Non-renovated	182.595	47.8978
Non-renovated	160.761	36.3755	Non-renovated	71.4098	22.7187	Non-renovated	105.299	31.304	Non-renovated	173.581	41.9329	Non-renovated	97.9421	31.1834	Non-renovated	120.445	35.6958
Non-renovated	161.621	37.9903	Non-renovated	104.511	32.3117	Non-renovated	82.894	25.1874	Non-renovated	155.107	40.5369	Non-renovated	104.354	27.5662	Non-renovated	133.924	39.3818
Non-renovated	136.983	30.7838	Non-renovated	116.209	34.2281	Non-renovated	127.955	34.7611	Non-renovated	143.684	39.2174	Non-renovated	80.7427	37.0974	Non-renovated	119.386	33.4346
Non-renovated	165.228	36.6633	Non-renovated	83.2943	26.6257	Non-renovated	109.96	32.16	Non-renovated	156.049	44.9408	Non-renovated	98.9187	24.7259	Non-renovated	147.049	39.3489
Non-renovated	196.11	44.2519	Non-renovated	95.2102	30.1099	Non-renovated	82.4324	26.627	Non-renovated	185.437	49.0387	Non-renovated	126.821	42.0409	Non-renovated	124.724	34.0778
Non-renovated	215.303	50.3103	Non-renovated	128.683	37.5532	Non-renovated	123.11	31.5256	Non-renovated	155.582	39.3526	Non-renovated	130.52	25.7025	Non-renovated	112.316	30.8014
Non-renovated	147.979	36.2704	Non-renovated	119.773	34.3511	Non-renovated	118.177	33.8154	Non-renovated	174.025	46.4593	Non-renovated	88.8117	31.5077	Non-renovated	85.835	27.5253
Non-renovated	125.246	29.509	Non-renovated	80.8813	25.6383	Non-renovated	104.455	28.1007	Non-renovated	147.41	42.0432	Non-renovated	72.4952	29.7567	Non-renovated	84.7641	26.4154
Non-renovated	150.202	34.4372	Non-renovated	84.1825	26.3632	Non-renovated	162.655	44.1194	Non-renovated	183.081	51.0857	Non-renovated	86.6103	19.9922	Non-renovated	192.878	49.6022
Non-renovated	189.037	42.3074	Non-renovated	121.724	34.3102	Non-renovated	114.511	32.1587	Non-renovated	136.275	36.6151	Non-renovated	110.099	33.7788	Non-renovated	103.779	31.2293
Non-renovated	140.775	31.5307	Non-renovated	102.956	29.6413	Non-renovated	158.634	45.7063	Non-renovated	188.455	47.6884	Non-renovated	82.9461	25.2234	Non-renovated	100.303	30.8167
Non-renovated	228.507	52.0094	Non-renovated	85.8156	26.0321	Non-renovated	140.533	39.6613	Non-renovated	143.767	40.3505	Non-renovated	138.463	27.2112	Non-renovated	107.518	31.8689
Non-renovated	253.25	59.3558	Non-renovated	71.5712	25.4106	Non-renovated	117.566	36.3782	Non-renovated	157.665	44.0522	Non-renovated	159.157	36.356	Non-renovated	95.2307	28.6681
Non-renovated	239.244	57.3467	Non-renovated	99.8559	31.1347	Non-renovated	110.334	32.0436	Non-renovated	272.843	68.5547	Non-renovated	149.46	32.6297	Non-renovated	149.701	40.6091
Non-renovated	244.933	55.2412	Non-renovated	132.39	39.3453	Non-renovated	104.53	31.2549	Non-renovated	199.345	55.4297	Non-renovated	155.389	50.5717	Non-renovated	144.707	41.1998
Non-renovated	230.358	54.1871	Non-renovated	108.538	32.7868	Non-renovated	137.131	37.0335	Non-renovated	160.141	45.2261	Non-renovated	150.257	29.6973	Non-renovated	96.8626	29.0132
Non-renovated	170.873	38.5496	Non-renovated	146.237	42.3426	Non-renovated	228.121	61.2651	Non-renovated	247.191	62.5558	Non-renovated	107.118	25.1817	Non-renovated	176.364	46.119
Non-renovated	183.567	41.1142	Non-renovated	72.2346	24.8101	Non-renovated	135.906	37.9757	Non-renovated	140.194	37.9177	Non-renovated	112.964	27.1106	Non-renovated	138.27	37.4027
Non-renovated	221.538	49.8603	Non-renovated	100.189	31.0384	Non-renovated	120.126	33.439	Non-renovated	213.357	52.2154	Non-renovated	138.101	29.0386	Non-renovated	139.523	39.8444
Non-renovated	171.747	36.2706	Non-renovated	102.433	30.6811	Non-renovated	108.281	32.369	Non-renovated	164.905	43.0325	Non-renovated	94.3957	30.9406	Non-renovated	121.991	35.6598
Non-renovated	170.394	38.0071	Non-renovated	91.7538	28.2174	Non-renovated	255.131	64.6505	Non-renovated	148.939	41.5107	Non-renovated	108.501	26.3847	Non-renovated	99.3492	29.8298
Non-renovated	149.115	32.8929	Non-renovated	101.275	30.9709	Non-renovated	85.3422	25.3243	Non-renovated	283.528	65.8189	Non-renovated	87.7352	27.392	Non-renovated	100.95	28.6058
Non-renovated	215.985	46.1027	Non-renovated	112	30.6807	Non-renovated	115.558	33.05	Non-renovated	155.245	43.3707	Non-renovated	126.995	27.7533	Non-renovated	116.767	34.4148
Non-renovated	117.96	27.022	Non-renovated	79.9853	24.4206	Non-renovated	123.171	33.2058	Non-renovated	162.05	43.9139	Non-renovated	69.0291	30.553	Non-renovated	193.447	49.6152
Non-renovated	127.531	28.5349	Non-renovated	79.6853	26.8831	Non-renovated	203.902	51.0139	Non-renovated	200.03	45.7988	Non-renovated	74.2745	29.6684	Non-renovated	181.75	47.0506
Non-renovated	206.198	46.6405	Non-renovated	88.9664	28.7346	Non-renovated	84.5743	25.4321	Non-renovated	208.554	53.0818	Non-renovated	129.733	33.0509	Non-renovated	195.808	52.988
Non-renovated	155.27	36.5094	Non-renovated	82.0868	27.6014	Non-renovated	140.691	38.8281	Non-renovated	177.674	44.5801	Non-renovated	93.867	25.2985	Non-renovated	113.832	33.5887
Non-renovated	138.476	33.6584	Non-renovated	143.16	40.0632	Non-renovated	103.077	30.4704	Non-renovated	153.017	42.9249	Non-renovated	81.6378	31.2353	Non-renovated	92.1329	27.9557
Non-renovated	168.448	36.5013	Non-renovated	96.2995	28.5756	Non-renovated	119.246	34.77	Non-renovated	165.464	45.9728	Non-renovated	92.6188	23.5668	Non-renovated	93.8652	29.5929
Non-renovated	136.159	31.6989	Non-renovated	122.117	32.6398	Non-renovated	137.664	37.9089	Non-renovated	156.869	40.4663	Non-renovated	85.6191	32.7962	Non-renovated	157.517	42.1789
Non-renovated	118.485	25.5155	Non-renovated	87.2643	27.8507	Non-renovated	95.0803	27.0508	Non-renovated	154.381	42.1924	Non-renovated	69.0055	26.6844	Non-renovated	107.25	34.3659
Non-renovated	148.753	34.3182	Non-renovated	109.174	33.6216	Non-renovated	162.8	45.6351	Non-renovated	181.548	50.4663	Non-renovated	93.9219	34.3452	Non-renovated	100.63	28.9782
Non-renovated	132.983	29.9417	Non-renovated	125.844	36.9094	Non-renovated	200.629	53.5027	Non-renovated	158.88	42.87	Non-renovated	74.1821	30.2772	Non-renovated	152.329	41.5235
Non-renovated	165.479	36.4798	Non-renovated	126.246	34.516	Non-renovated	121.331	34.5626	Non-renovated	189.277	51.7685	Non-renovated	98.0215	26.0286	Non-renovated	112.575	31.4293
Non-renovated	158.036	36.0659	Non-renovated	79.9523	27.128	Non-renovated	96.3162	31.1957	Non-renovated	205.822	54.5664	Non-renovated	93.1312	31.1176	Non-renovated	98.9233	31.7478
Non-renovated	232.678	54.0736	Non-renovated	66.6334	22.9167	Non-renovated	125.426	37.8	Non-renovated	160.17	43.0392	Non-renovated	154.817	26.714	Non-renovated	103.159	29.6298
Non-renovated	154.614	34.0405	Non-renovated	147.292	42.2764	Non-renovated	109.137	31.9217	Non-renovated	167.329	43.4035	Non-renovated	88.1707	33.1818	Non-renovated	109.221	30.0426
Non-renovated	204.569	45.9341	Non-renovated	80.5091	25.8448	Non-renovated	148.19	39.2843	Non-renovated	167.065	41.7713	Non-renovated	128.071	32.7852	Non-renovated	143.303	39.8861
Non-renovated	235.883	53.3217	Non-renovated	82.7219	25.7233	Non-renovated	115.429	33.3625	Non-renovated	168.395	42.8344	Non-renovated	151.818	27.3241	Non-renovated	108.858	31.5572
Non-renovated	149.331	33.5156	Non-renovated	71.3438	22.0889	Non-renovated	183.183	46.9458	Non-renovated	174.063	47.3309	Non-renovated	93.6772	31.2978	Non-renovated	154.322	43.0515
Non-renovated	187.315	42.3198	Non-renovated	81.8867	26.03	Non-renovated	154.733	41.3045	Non-renovated	299.242	74.0048	Non-renovated	120.077	44.3086	Non-renovated	105.596	33.395
Non-renovated	162.837	35.7154	Non-renovated	99.3462	29.3289	Non-renovated	86.6583	26.6205	Non-renovated	172.589	48.7651	Non-renovated	93.9543	32.4445	Non-renovated	96.5996	28.112
Non-renovated	109.492	25.026	Non-renovated	90.2166	29.0588	Non-renovated	170.51	46.0013	Non-renovated	171.309	48.105	Non-renovated	61.6084	27.2018	Non-renovated	104.28	32.4853
Non-renovated	141.386	30.7781	Non-renovated	97.2002	29.1264	Non-renovated	118.759	33.488	Non-renovated	140.214	37.9302	Non-renovated	82.5493	34.1064	Non-renovated	113.006	34.3552
Non-renovated	250.949	56.7334	Non-renovated	107.703	32.5209	Non-renovated	145.637	41.8639	Non-renovated	147.503	38.601	Non-renovated	167.825	24.2259	Non-renovated	95.4495	30.8629
Non-renovated	144.035	33.1462	Non-renovated	99.6445	30.1076	Non-renovated	104.081	31.9456	Non-renovated	205.011	52.2816	Non-renovated	79.5144	43.5084	Non-renovated	106.462	30.1321
Non-renovated	152.515	33.5493	Non-renovated	84.1319	27.7674	Non-renovated	163.848	41.592	Non-renovated	232.16	58.7026	Non-renovated	89.3484	42.0763	Non-renovated	204.932	51.5562
Non-renovated	239.654	55.5866	Non-renovated	106.972	33.0156	Non-renovated	205.549	53.1021	Non-renovated	179.352	52.5919	Non-renovated	159.538	35.3876	Non-renovated	160.623	42.934
Non-renovated	167.187	38.7504	Non-renovated	93.9919	27.9561	Non-renovated	189.368	51.8073	Non-renovated	226.571	55.4793	Non-renovated	104.063	40.5082	Non-renovated	134.424	41.2969
Non-renovated	153.345	33.7708	Non-renovated	117.855	34.1085	Non-renovated	102.155	28.7273	Non-renovated	146.79	39.1793	Non-renovated	93.6101	30.0504	Non-renovated	76.9805	26.0855
Non-renovated	151.5	34.3943	Non-renovated	173.994	47.5633	Non-renovated	104.008	30.7753	Non-renovated	224.829	56.9919	Non-renovated	93.0562	27.3451	Non-renovated	98.785	28.9995
Non-renovated	199.789	45.4509	Non-renovated	140.828	37.8103	Non-renovated	108.645	32.1597	Non-renovated	213.221	55.2174	Non-renovated	128.789	31.5891	Non-renovated	129.446	34.1682
Non-renovated	189.772	43.5076	Non-renovated	136.285	39.9145	Non-renovated	101.202	28.0905	Non-renovated	173.084	46.7534	Non-renovated	123.958	32.4278	Non-renovated	98.4667	28.4094
Non-renovated	167.231	36.4385	Non-renovated	110.803	31.9009	Non-renovated	108.972	30.744	Non-renovated	210.603	54.078	Non-renovated	98.01	33.37	Non-renovated	115.814	36.0696
Non-renovated	148.829	33.0049	Non-renovated	101.596	28.9439	Non-renovated	156.569	41.694	Non-renovated	160.906	41.0901	Non-renovated	92.388	29.664	Non-renovated	95.7853	29.3943
Non-renovated	252.728	56.7495	Non-renovated	92.6055	28.4206	Non-renovated	154.165	39.9924	Non-renovated	154.419	43.4966	Non-renovated	164.657	27.698	Non-renovated	146.407	38.1197
Non-renovated	148.184	33.8668	Non-renovated	80.3284	26.6902	Non-renovated	166.146	43.2618	Non-renovated	143.097	38.6071	Non-renovated	87.2554	25.3453	Non-renovated	95.7959	29.0982
Non-renovated	198.181	46.0126	Non-renovated	61.5021	20.1318	Non-renovated	152.67	43.6515	Non-renovated	207.61	55.7179	Non-renovated	121.885	28.8978	Non-renovated	113.345	32.2715
Non-renovated	157.501	34.4795	Non-renovated	114.198	33.4294	Non-renovated	123.302	34.7667	Non-renovated	146.12	34.9521	Non-renovated	92.6669	34.2409	Non-renovated	98.0925	30.4659
Non-renovated	225.265	51.5682	Non-renovated	74.6414	25.2232	Non-renovated	109.726	32.2283	Non-renovated	285.711	68.5659	Non-renovated	138.155	24.627	Non-renovated	96.0273	29.5905
Non-renovated	203.582	48.4436	Non-renovated	84.457	28.1578	Non-renovated	126.949	37.2112	Non-renovated	279.139	67.0694	Non-renovated	120.757	43.2018	Non-renovated	110.419	31.1411
Non-renovated	180.186	38.3508	Non-renovated	137.676	33.8097	Non-renovated	104.808	29.7676	Non-renovated	182.245	48.9308	Non-renovated	108.587	31.3596	Non-renovated	86.9804	27.0937
Non-renovated	172.857	36.88	Non-renovated	83.5772	25.2969	Non-renovated	157.382	40.6425	Non-renovated	183.674	51.3196	Non-renovated	97.0569	28.3652	Non-renovated	101.915	28.2175
Non-renovated	169.08	37.4388	Non-renovated	92.9096	29.7291	Non-renovated	108.311	32.9489	Non-renovated	151.598	38.2433	Non-renovated	96.7743	29.8948	Non-renovated	195.43	55.5176
Non-renovated	132.567	29.7313	Non-renovated	125.251	35.8016	Non-renovated	140.031	37.5692	Non-renovated	248.308	66.7415	Non-renovated	73.3101	26.8375	Non-renovated	128.176	38.4761
Non-renovated	178.737	39.9449	Non-renovated	82.2036	25.9057	Non-renovated	208.603	55.5259	Non-renovated	258.459	66.6675	Non-renovated	103.065	26.2899	Non-renovated	87.5387	27.9517
Non-renovated	146.185	35.2461	Non-renovated	94.3221	27.3077	Non-renovated	111.375	33.9322	Non-renovated	208.893	53.8994	Non-renovated	89.7206	24.0575	Non-renovated	95.1026	28.0021
Non-renovated	177.822	41.2058	Non-renovated	69.2716	23.2896	Non-renovated	121.849	37.1869	Non-renovated	128.455	37.7956	Non-renovated	114.293	44.7548	Non-renovated	123.563	34.2613
Non-renovated	186.629	42.8337	Non-renovated	129.714	36.2286	Non-renovated	194.11	51.8388	Non-renovated	149.039	41.1301	Non-renovated	116.981	28.7934	Non-renovated	121.668	35.3174
Non-renovated	190.448	43.3807	Non-renovated	80.1835	25.7989	Non-renovated	167.297	45.8021	Non-renovated	231.133	60.5334	Non-renovated	113.45	24.1415	Non-renovated	165.304	44.9641
Non-renovated	132.733	30.2937	Non-renovated	138.005	40.0775	Non-renovated	117.376	35.0614	Non-renovated	229.548	60.3287	Non-renovated	80.4425	27.7114	Non-renovated	105.066	30.2583
Non-renovated	131.681	29.4823	Non-renovated	139.964	37.8904	Non-renovated	117.984	35.451	Non-renovated	239.195	62.1738	Non-renovated	77.8657	22.4254	Non-renovated	87.0978	27.9593
Non-renovated	156.716	34.7078	Non-renovated	96.6219	26.753	Non-renovated	155.867	43.7233	Non-renovated	162.938	43.4268	Non-renovated	97.368	24.8967	Non-renovated	129.768	37.4798
Non-renovated	162.417	37.0439	Non-renovated	86.7835	28.8836	Non-renovated	116.795	32.2597	Non-renovated	219.771	58.415	Non-renovated	97.5981	38.4579	Non-renovated	111.044	29.4583
Non-renovated	187.822	42.8873	Non-renovated	97.5806	31.8173	Non-renovated	134.653	37.2173	Non-renovated	146.928	38.6398	Non-renovated	117.751	30.3869	Non-renovated	87.377	27.0936
Non-renovated	227.471	52.1321	Non-renovated	98.1533	27.9059	Non-renovated	94.1638	29.3632	Non-renovated	193.507	48.3284	Non-renovated	140.779	41.0898	Non-renovated	201.589	51.7376
Non-renovated	131.333	29.1239	Non-renovated	81.0464	25.2955	Non-renovated	162.971	44.3905	Non-renovated	276.079	68.2979	Non-renovated	76.8534	29.3669	Non-renovated	117.667	32.0953
Non-renovated	135.689	27.5337	Non-renovated	102.235	29.9328	Non-renovated	136.261	38.959	Non-renovated	166.562	48.913	Non-renovated	71.0174	27.5419	Non-renovated	92.1179	29.0491
Non-renovated	142.526	33.8367	Non-renovated	87.124	27.6945	Non-renovated	151.084	40.1774	Non-renovated	138.862	35.2743	Non-renovated	87.5935	27.8922	Non-renovated	121.782	36.3788
Non-renovated	167.414	36.6198	Non-renovated	98.3963	29.3308	Non-renovated	75.6769	25.8028	Non-renovated	152.71	40.9808	Non-renovated	98.7808	29.8152	Non-renovated	155.988	41.0533
Non-renovated	172.296	38.6838	Non-renovated	155.181	44.8269	Non-renovated	140.834	39.5157	Non-renovated	175.061	49.0572	Non-renovated	104.836	30.8116	Non-renovated	103.528	31.1848
Non-renovated	174.467	40.0285	Non-renovated	130.491	36.5764	Non-renovated	180.679	50.1272	Non-renovated	179.834	49.5948	Non-renovated	102.904	44.1775	Non-renovated	160.203	47.061
Non-renovated	241.683	56.5272	Non-renovated	87.5228	26.8046	Non-renovated	172.071	46.9292	Non-renovated	209.043	57.2019	Non-renovated	161.499	54.8416	Non-renovated	150.458	42.3106
Non-renovated	157.286	34.2408	Non-renovated	129.481	36.9077	Non-renovated	104.458	31.7554	Non-renovated	180.604	48.5339	Non-renovated	90.6748	27.7199	Non-renovated	109.47	33.2012
Non-renovated	140.303	32.8419	Non-renovated	116.191	33.4576	Non-renovated	136.432	37.127	Non-renovated	255.691	62.0872	Non-renovated	81.9894	33.4112	Non-renovated	117.636	32.4174
Non-renovated	165.196	38.1945	Non-renovated	63.2578	22.2856	Non-renovated	128.217	35.9054	Non-renovated	312.412	77.3124	Non-renovated	103.735	33.1687	Non-renovated	121.768	34.2107
Non-renovated	188.391	40.2152	Non-renovated	146.778	42.0526	Non-renovated	206.288	55.0859	Non-renovated	177.827	47.9457	Non-renovated	111.388	32.3717	Non-renovated	96.5889	28.245
Non-renovated	138.721	33.2917	Non-renovated	104.515	31.3713	Non-renovated	134.324	37.7808	Non-renovated	265.185	67.8931	Non-renovated	79.1126	32.1738	Non-renovated	161.76	42.7331
Non-renovated	168.327	38.3184	Non-renovated	144.018	40.1963	Non-renovated	182.394	50.3902	Non-renovated	164.027	44.4205	Non-renovated	99.1447	30.1047	Non-renovated	103.958	32.1663
Non-renovated	136.664	32.9333	Non-renovated	74.5956	24.3212	Non-renovated	148.944	40.1675	Non-renovated	152.01	40.311	Non-renovated	84.5968	29.4321	Non-renovated	94.8967	27.6925
Non-renovated	168.175	40.1306	Non-renovated	132.909	39.7973	Non-renovated	166.272	45.302	Non-renovated	144.912	39.0553	Non-renovated	100.16	20.4481	Non-renovated	128.326	35.6211
Non-renovated	160.712	36.7632	Non-renovated	96.4037	28.1925	Non-renovated	84.4152	28.435	Non-renovated	166.344	46.2642	Non-renovated	97.3826	35.4192	Non-renovated	97.5712	31.2522
Non-renovated	167.275	38.5417	Non-renovated	133.854	39.5744	Non-renovated	178.005	49.7199	Non-renovated	176.813	46.6388	Non-renovated	101.857	39.4579	Non-renovated	95.607	30.6517
Non-renovated	174.728	39.6893	Non-renovated	98.5984	29.6284	Non-renovated	159.949	44.1206	Non-renovated	205.441	51.2241	Non-renovated	102.742	26.6711	Non-renovated	114.833	32.6978
Non-renovated	183.196	43.2612	Non-renovated	88.4119	28.2521	Non-renovated	153.115	42.3067	Non-renovated	248.959	66.593	Non-renovated	112.111	26.2226	Non-renovated	145.116	41.1096
Non-renovated	163.035	37.0364	Non-renovated	82.0734	24.8545	Non-renovated	154.834	44.3439	Non-renovated	157.194	43.1735	Non-renovated	94.4972	24.4829	Non-renovated	194.406	49.6475
Non-renovated	114.205	26.2208	Non-renovated	107.851	32.0042	Non-renovated	119.497	30.2418	Non-renovated	235.437	61.3479	Non-renovated	64.9722	23.181	Non-renovated	112.054	34.6145
Non-renovated	140.43	32.2253	Non-renovated	87.2709	26.0879	Non-renovated	112.876	33.7803	Non-renovated	189.7	48.7959	Non-renovated	79.5572	34.9155	Non-renovated	142.314	38.041
Non-renovated	154.759	35.2916	Non-renovated	135.285	37.2229	Non-renovated	101.105	30.5076	Non-renovated	153.648	43.789	Non-renovated	100.647	36.4718	Non-renovated	98.5341	29.3415
Non-renovated	165.241	38.1502	Non-renovated	81.7558	27.2521	Non-renovated	144.693	41.4084	Non-renovated	156.278	42.3933	Non-renovated	103.388	30.7545	Non-renovated	98.4526	28.7395
Non-renovated	166.975	38.1021	Non-renovated	78.206	26.4232	Non-renovated	147.107	41.9209	Non-renovated	128.639	34.1693	Non-renovated	97.883	39.187	Non-renovated	118.909	33.7773
Non-renovated	213.259	48.718	Non-renovated	84.1738	27.6004	Non-renovated	145.923	40.7938	Non-renovated	203.885	52.5943	Non-renovated	140.127	29.8563	Non-renovated	132.81	37.7109
Non-renovated	171.621	39.4103	Non-renovated	104.587	30.3797	Non-renovated	125.283	36.251	Non-renovated	168.467	50.7061	Non-renovated	108.713	29.8688	Non-renovated	182.565	50.5305
Non-renovated	158.715	35.7252	Non-renovated	103.376	30.7698	Non-renovated	196.177	51.7192	Non-renovated	161.927	44.5795	Non-renovated	95.0902	29.3148	Non-renovated	116.112	34.9854
Non-renovated	162.509	36.946	Non-renovated	85.2227	27.3145	Non-renovated	100.834	30.1503	Non-renovated	277.51	71.6181	Non-renovated	101.103	26.1205	Non-renovated	106.617	31.6239
Non-renovated	137.339	30.1111	Non-renovated	122.668	33.6576	Non-renovated	188.407	51.663	Non-renovated	184.634	48.9951	Non-renovated	74.8954	22.7955	Non-renovated	142.511	38.2629
Non-renovated	159.454	35.2251	Non-renovated	101.214	29.8188	Non-renovated	109.311	32.6551	Non-renovated	228.677	58.159	Non-renovated	99.2914	46.0495	Non-renovated	105.58	32.8013
Non-renovated	231.44	51.2711	Non-renovated	130.779	37.2838	Non-renovated	114.847	33.4696	Non-renovated	169.519	47.3041	Non-renovated	146.838	31.2671	Non-renovated	135.961	38.5916
Non-renovated	145.771	33.0003	Non-renovated	86.3291	27.4719	Non-renovated	79.2426	24.5244	Non-renovated	169.012	45.0364	Non-renovated	80.7764	28.3978	Non-renovated	107.934	32.9412
Non-renovated	201.419	49.2453	Non-renovated	114.186	33.674	Non-renovated	103.542	30.4823	Non-renovated	165.801	43.4153	Non-renovated	123.062	29.3586	Non-renovated	102.296	31.8623
Non-renovated	193.27	44.0757	Non-renovated	104.638	31.4445	Non-renovated	161.44	44.1181	Non-renovated	256.612	70.0158	Non-renovated	120.617	26.4421	Non-renovated	98.3109	31.7712
Non-renovated	179.747	42.8712	Non-renovated	79.3089	23.1794	Non-renovated	213.605	55.3751	Non-renovated	164.202	42.8202	Non-renovated	106.745	45.7711	Non-renovated	133.204	38.7382
Non-renovated	144.302	32.1363	Non-renovated	131.322	37.8906	Non-renovated	81.937	28.7884	Non-renovated	204.981	52.2121	Non-renovated	84.8377	34.8875	Non-renovated	141.294	35.7501
Non-renovated	144.356	35.6413	Non-renovated	86.3361	31.2127	Non-renovated	181.811	50.5437	Non-renovated	162.21	42.9298	Non-renovated	93.2765	44.932	Non-renovated	128.685	33.9053
Non-renovated	221.959	49.8609	Non-renovated	87.7707	26.2999	Non-renovated	142.133	40.7295	Non-renovated	204.105	51.3622	Non-renovated	148.353	24.2181	Non-renovated	105.727	32.5096
Non-renovated	151.056	34.5912	Non-renovated	143.447	40.292	Non-renovated	103.891	31.1677	Non-renovated	258.733	63.136	Non-renovated	92.9532	22.7379	Non-renovated	110.988	33.0386
Non-renovated	229.324	54.5742	Non-renovated	119.702	35.3296	Non-renovated	188.137	52.3212	Non-renovated	127.329	36.1214	Non-renovated	150.191	30.1323	Non-renovated	163.235	44.2186
Non-renovated	138.979	32.5995	Non-renovated	87.6404	27.9286	Non-renovated	127.725	36.6589	Non-renovated	152.843	42.6599	Non-renovated	82.2004	26.4132	Non-renovated	135.839	38.7191
Non-renovated	225.895	48.8428	Non-renovated	83.1673	22.9318	Non-renovated	97.2942	31.6797	Non-renovated	243.775	60.6164	Non-renovated	136.523	29.6396	Non-renovated	169.991	47.1721
Non-renovated	114.739	26.2468	Non-renovated	95.079	28.1834	Non-renovated	143.569	39.6749	Non-renovated	261.785	66.6907	Non-renovated	66.7563	28.875	Non-renovated	110.92	30.8433
Non-renovated	155.17	36.901	Non-renovated	122.924	36.2578	Non-renovated	144.123	39.535	Non-renovated	153.524	42.5476	Non-renovated	87.7158	38.4414	Non-renovated	107.032	30.1587
Non-renovated	196.566	44.4714	Non-renovated	113.165	32.3684	Non-renovated	141.978	40.3843	Non-renovated	138.908	39.8276	Non-renovated	115.995	38.5401	Non-renovated	195.086	51.9995
Non-renovated	136.826	30.6351	Non-renovated	107.349	29.5439	Non-renovated	153.89	41.7699	Non-renovated	171.847	47.0518	Non-renovated	83.025	26.7436	Non-renovated	126.179	37.1819
Non-renovated	136.896	32.6425	Non-renovated	105.871	29.7437	Non-renovated	120.99	33.0801	Non-renovated	193.81	51.6505	Non-renovated	79.2449	29.8037	Non-renovated	91.9114	24.6704
Non-renovated	172.193	38.7969	Non-renovated	94.6518	28.0671	Non-renovated	77.7957	25.4597	Non-renovated	189.94	50.6137	Non-renovated	108.703	26.1153	Non-renovated	129.156	36.8398
Non-renovated	206.838	47.9078	Non-renovated	79.6328	24.103	Non-renovated	99.5719	31.4812	Non-renovated	141.628	38.8989	Non-renovated	126.99	24.3647	Non-renovated	89.0104	25.4779
Non-renovated	150.96	34.0378	Non-renovated	119.197	35.8821	Non-renovated	89.93	29.517	Non-renovated	164.5	41.2041	Non-renovated	90.0567	34.4599	Non-renovated	117.672	34.8285
Non-renovated	138.832	33.9289	Non-renovated	78.6047	22.6866	Non-renovated	179.028	48.5475	Non-renovated	134.114	35.2786	Non-renovated	89.0219	31.0933	Non-renovated	159.48	42.8584
Non-renovated	135.858	30.4045	Non-renovated	100.475	29.9666	Non-renovated	106.43	31.0941	Non-renovated	131.635	37.1638	Non-renovated	78.241	24.6925	Non-renovated	165.332	47.279
Non-renovated	124.775	27.951	Non-renovated	93.4487	28.3988	Non-renovated	99.8004	28.307	Non-renovated	242.894	64.7813	Non-renovated	71.4749	40.7356	Non-renovated	163.754	43.0742
Non-renovated	246.664	55.4748	Non-renovated	93.9482	27.9738	Non-renovated	153.324	41.8509	Non-renovated	145.959	42.8427	Non-renovated	152.372	22.349	Non-renovated	138.692	40.1709
Non-renovated	147.528	33.3994	Non-renovated	89.9889	27.5237	Non-renovated	168.672	48.7764	Non-renovated	229.493	58.4207	Non-renovated	85.3966	25.1788	Non-renovated	103.406	32.7969
Non-renovated	198.756	43.4842	Non-renovated	121.385	32.9371	Non-renovated	115.628	34.0829	Non-renovated	159.793	44.7022	Non-renovated	121.595	28.1861	Non-renovated	134.982	40.8955
Non-renovated	185.721	44.7467	Non-renovated	105.296	32.9393	Non-renovated	86.9129	26.4545	Non-renovated	168.606	44.4074	Non-renovated	110.566	32.574	Non-renovated	95.7594	28.8695
Non-renovated	173.196	36.0931	Non-renovated	141.986	36.5257	Non-renovated	110.173	36.4449	Non-renovated	143.039	38.7401	Non-renovated	100.355	29.3605	Non-renovated	107.109	30.936
Non-renovated	144.146	31.3088	Non-renovated	108.364	30.6176	Non-renovated	89.7205	27.1973	Non-renovated	228.067	58.4754	Non-renovated	89.2736	30.0452	Non-renovated	105.277	28.9112
Non-renovated	162.071	38.3781	Non-renovated	117.138	32.8868	Non-renovated	112.905	35.408	Non-renovated	169.592	48.9445	Non-renovated	96.7024	29.3728	Non-renovated	102.963	30.7655
Non-renovated	213.443	48.6563	Non-renovated	100.676	27.3746	Non-renovated	198.82	51.7504	Non-renovated	141.113	41.4774	Non-renovated	129.432	29.0611	Non-renovated	107.647	32.6189
Non-renovated	212.244	49.4522	Non-renovated	96.6304	30.6898	Non-renovated	122.031	37.0491	Non-renovated	189.552	49.6397	Non-renovated	136.17	26.8766	Non-renovated	112.435	33.5045
Non-renovated	240.368	58.2144	Non-renovated	82.4164	25.0461	Non-renovated	158.503	40.3668	Non-renovated	159.566	42.5308	Non-renovated	150.649	24.8697	Non-renovated	103.27	31.615
Non-renovated	156.724	34.9877	Non-renovated	154.879	41.344	Non-renovated	143.592	38.8473	Non-renovated	278.274	69.4912	Non-renovated	96.1693	27.4386	Non-renovated	201.242	54.0388
Non-renovated	205.622	45.7787	Non-renovated	107.498	28.7277	Non-renovated	200.181	51.2951	Non-renovated	272.664	64.4449	Non-renovated	121.348	45.3594	Non-renovated	101.815	28.5033
Non-renovated	131.035	28.9246	Non-renovated	130.413	34.4616	Non-renovated	122.324	35.8487	Non-renovated	176.209	47.5051	Non-renovated	73.4492	31.0562	Non-renovated	189.293	51.3979
Non-renovated	134.98	32.948	Non-renovated	125.89	34.8873	Non-renovated	215.657	54.7554	Non-renovated	149.116	41.3485	Non-renovated	78.9311	31.8388	Non-renovated	109.213	32.4915
Non-renovated	146.438	31.979	Non-renovated	88.155	26.782	Non-renovated	121.979	36.3388	Non-renovated	177.041	49.8672	Non-renovated	86.8754	32.8317	Non-renovated	92.1355	28.6902
Non-renovated	127.305	29.1135	Non-renovated	90.2793	28.455	Non-renovated	122.375	36.3987	Non-renovated	155.129	42.8754	Non-renovated	74.484	42.4943	Non-renovated	87.2053	27.2937
Non-renovated	252.618	57.2484	Non-renovated	62.9946	21.84	Non-renovated	178.144	47.592	Non-renovated	207.406	57.8399	Non-renovated	160.378	33.8133	Non-renovated	114.861	34.7282
Non-renovated	162.887	38.4487	Non-renovated	88.5467	27.2269	Non-renovated	157.134	44.2148	Non-renovated	127.272	35.8345	Non-renovated	98.44	31.8251	Non-renovated	128.571	36.2969
Non-renovated	140.954	31.8977	Non-renovated	121.383	34.5078	Non-renovated	100.771	28.4407	Non-renovated	158.534	41.5804	Non-renovated	85.8598	23.1416	Non-renovated	94.9739	29.9877
Non-renovated	151.877	35.9379	Non-renovated	133.365	38.2311	Non-renovated	197.167	52.9697	Non-renovated	192.481	48.6301	Non-renovated	99.0272	30.5493	Non-renovated	136.888	36.3255
Non-renovated	168.106	38.3817	Non-renovated	93.4461	28.8983	Non-renovated	112.772	33.7756	Non-renovated	245.536	62.6653	Non-renovated	105.823	26.046	Non-renovated	147.141	43.1089
Non-renovated	173.289	38.7128	Non-renovated	93.0084	29.6589	Non-renovated	113.533	32.058	Non-renovated	157.557	41.5026	Non-renovated	105.671	30.3756	Non-renovated	124.951	36.6057
Non-renovated	198.042	42.8468	Non-renovated	68.3712	23.9144	Non-renovated	197.339	53.2346	Non-renovated	178.618	50.653	Non-renovated	124.56	30.0478	Non-renovated	167.4	41.2516
Non-renovated	262.654	61.2518	Non-renovated	89.5514	28.3583	Non-renovated	135.142	38.002	Non-renovated	118.691	35.5366	Non-renovated	181.179	30.8689	Non-renovated	126.251	36.9417
Non-renovated	133.74	32.9667	Non-renovated	118.854	33.959	Non-renovated	159.396	42.5131	Non-renovated	300.032	71.943	Non-renovated	74.1651	27.7774	Non-renovated	110.977	33.6582
Non-renovated	223.121	50.3586	Non-renovated	80.4708	25.0048	Non-renovated	181.53	47.6598	Non-renovated	185.638	50.2493	Non-renovated	143.434	25.4163	Non-renovated	128.88	35.7097
Non-renovated	157.75	36.1239	Non-renovated	130.198	36.3735	Non-renovated	165.33	42.1402	Non-renovated	167.121	47.7041	Non-renovated	94.9656	42.5671	Non-renovated	87.1681	26.0217
Non-renovated	213.657	47.157	Non-renovated	78.3433	24.6727	Non-renovated	77.0225	27.9379	Non-renovated	169.532	45.3095	Non-renovated	133.969	27.5569	Non-renovated	105.373	31.8982
Non-renovated	164.241	36.3623	Non-renovated	84.4656	29.2323	Non-renovated	181.075	48.9553	Non-renovated	153.841	44.2735	Non-renovated	94.7749	26.4835	Non-renovated	186.101	49.1335
Non-renovated	149.023	33.6082	Non-renovated	149.896	43.4859	Non-renovated	111.352	33.9504	Non-renovated	242.929	60.0499	Non-renovated	89.1179	33.5817	Non-renovated	153.434	43.6092
Non-renovated	195.496	44.5789	Non-renovated	102.625	32.4331	Non-renovated	125.746	37.6636	Non-renovated	167.199	44.9852	Non-renovated	120.71	23.8757	Non-renovated	158.01	42.4144
Non-renovated	151.979	34.2862	Non-renovated	142.767	37.5065	Non-renovated	178.052	43.4065	Non-renovated	136.341	40.6907	Non-renovated	88.7877	40.8277	Non-renovated	116.325	33.827
Non-renovated	140.478	30.6473	Non-renovated	78.2049	22.6232	Non-renovated	106.918	33.2908	Non-renovated	122.538	32.9595	Non-renovated	82.9066	37.6722	Non-renovated	134.286	36.0502
Non-renovated	199.168	45.7563	Non-renovated	148.058	40.722	Non-renovated	104.998	30.9593	Non-renovated	187.582	51.6979	Non-renovated	119.448	41.9899	Non-renovated	117.245	34.8323
Non-renovated	126.588	29.0558	Non-renovated	102.543	31.3381	Non-renovated	154.551	43.6997	Non-renovated	158.253	44.1418	Non-renovated	75.6906	38.0007	Non-renovated	182.795	49.0099
Non-renovated	194.698	43.4076	Non-renovated	100.482	29.4522	Non-renovated	172.123	45.2879	Non-renovated	199.068	52.7049	Non-renovated	130.392	29.9131	Non-renovated	99.1018	28.1172
Non-renovated	170.637	39.2932	Non-renovated	98.8694	30.0588	Non-renovated	114.268	31.4008	Non-renovated	149.139	36.675	Non-renovated	101.027	34.2612	Non-renovated	145.673	40.0156
Non-renovated	200.818	45.0124	Non-renovated	84.4158	26.5105	Non-renovated	101.268	30.0598	Non-renovated	223.823	59.4408	Non-renovated	120.049	38.9693	Non-renovated	120.432	35.814
Non-renovated	120.956	28.2742	Non-renovated	84.3732	25.9961	Non-renovated	148.701	40.1319	Non-renovated	181.775	47.4471	Non-renovated	66.7464	28.7095	Non-renovated	116.159	33.3879
Non-renovated	160.897	35.0058	Non-renovated	163.628	44.8065	Non-renovated	97.5263	29.8195	Non-renovated	164.092	42.5349	Non-renovated	91.3826	31.2062	Non-renovated	113.19	35.3868
Non-renovated	114.552	26.1864	Non-renovated	75.4543	24.7801	Non-renovated	132.667	39.2723	Non-renovated	222.508	57.6488	Non-renovated	73.3201	43.6868	Non-renovated	164.604	43.0796
Non-renovated	133.841	30.2969	Non-renovated	106.652	32.3652	Non-renovated	143.519	39.0397	Non-renovated	141.796	40.6119	Non-renovated	85.5248	27.939	Non-renovated	120.526	33.502
Non-renovated	179.285	39.1817	Non-renovated	90.6185	29.2078	Non-renovated	135.968	36.9188	Non-renovated	162.347	43.802	Non-renovated	113.95	25.2848	Non-renovated	128.252	38.1931
Non-renovated	144.499	32.9959	Non-renovated	71.6175	23.0541	Non-renovated	113.21	34.0451	Non-renovated	245.938	68.4137	Non-renovated	85.7988	25.9381	Non-renovated	185.267	48.8149
Non-renovated	172.575	39.9967	Non-renovated	115.433	33.6056	Non-renovated	148.622	43.8373	Non-renovated	182.122	47.9034	Non-renovated	100.306	33.4068	Non-renovated	99.3187	30.5991
Non-renovated	168.371	38.0801	Non-renovated	97.4235	26.0146	Non-renovated	167.849	44.0497	Non-renovated	136.853	36.0497	Non-renovated	99.1865	30.928	Non-renovated	146.668	42.3496
Non-renovated	219.189	49.574	Non-renovated	131.637	37.3762	Non-renovated	112.63	31.8259	Non-renovated	144.896	37.6584	Non-renovated	142.958	22.5957	Non-renovated	151.562	44.1186
Non-renovated	176.178	38.1879	Non-renovated	81.0794	23.4639	Non-renovated	85.0275	26.7817	Non-renovated	137.333	38.3497	Non-renovated	99.1899	26.3694	Non-renovated	127.34	36.0717
Non-renovated	165.426	37.7173	Non-renovated	75.3555	24.0614	Non-renovated	135.254	38.0006	Non-renovated	247.215	63.2932	Non-renovated	92.1951	24.8151	Non-renovated	105.858	30.6525
Non-renovated	173.312	39.4395	Non-renovated	161.636	46.7473	Non-renovated	112.427	33.5697	Non-renovated	149.075	41.1043	Non-renovated	100.334	38.6062	Non-renovated	104.912	33.3957
Non-renovated	138.021	30.8785	Non-renovated	87.3369	27.2755	Non-renovated	225.017	62.4732	Non-renovated	185.116	47.5303	Non-renovated	74.6266	33.5626	Non-renovated	97.8341	28.5476
Non-renovated	134.294	31.3526	Non-renovated	149.345	37.7843	Non-renovated	172.386	44.7512	Non-renovated	169.374	44.8286	Non-renovated	77.7577	36.6179	Non-renovated	88.8691	28.2058
Non-renovated	186.396	40.7923	Non-renovated	89.6418	27.6372	Non-renovated	116.501	34.1647	Non-renovated	169.381	47.702	Non-renovated	112.435	23.9502	Non-renovated	121.982	32.9122
Non-renovated	233.774	52.9339	Non-renovated	75.6141	22.7996	Non-renovated	116.838	33.1309	Non-renovated	283.796	69.5997	Non-renovated	152.456	26.2385	Non-renovated	125.263	36.8844
Non-renovated	193.954	45.7694	Non-renovated	115.706	31.9808	Non-renovated	137.285	38.6556	Non-renovated	270.795	69.7462	Non-renovated	113.405	28.4558	Non-renovated	131.555	38.5328
Non-renovated	213.661	48.2494	Non-renovated	103.947	31.3237	Non-renovated	134.814	36.5173	Non-renovated	180.566	48.3168	Non-renovated	131.998	31.1772	Non-renovated	192.145	49.2511
Non-renovated	168.908	36.9922	Non-renovated	111.453	33.4704	Non-renovated	100.56	31.3409	Non-renovated	193.678	49.6114	Non-renovated	99.2157	41.7666	Non-renovated	129.186	34.8513
Non-renovated	125.213	30.6375	Non-renovated	73.8904	22.994	Non-renovated	133.584	38.3032	Non-renovated	234.103	59.1963	Non-renovated	78.7221	32.7829	Non-renovated	125.786	33.2493
Non-renovated	145.945	33.466	Non-renovated	80.4077	25.2829	Non-renovated	155.606	40.4568	Non-renovated	204.225	53.8844	Non-renovated	81.9557	31.3884	Non-renovated	93.7124	26.5696
Non-renovated	166.503	35.8823	Non-renovated	125.132	36.5571	Non-renovated	89.6521	27.3044	Non-renovated	264.543	66.5928	Non-renovated	106.633	28.2693	Non-renovated	82.6017	25.1927
Non-renovated	183.49	41.9468	Non-renovated	76.1139	24.7119	Non-renovated	178.576	49.4306	Non-renovated	227.696	61.6861	Non-renovated	108.687	33.0976	Non-renovated	92.0418	26.6292
Non-renovated	158.741	36.2929	Non-renovated	98.5331	28.117	Non-renovated	188.569	49.6352	Non-renovated	137.877	38.5837	Non-renovated	104.94	29.5168	Non-renovated	131.517	34.956
Non-renovated	127.859	28.4881	Non-renovated	100.438	29.3212	Non-renovated	156.983	43.2298	Non-renovated	271.979	66.4671	Non-renovated	72.5963	26.0756	Non-renovated	85.4836	26.9383
Non-renovated	242.436	57.2257	Non-renovated	78.2059	26.6521	Non-renovated	114.535	34.2418	Non-renovated	265.449	66.5761	Non-renovated	147.389	26.1293	Non-renovated	92.2886	27.156
Non-renovated	205.134	47.3032	Non-renovated	104.69	27.9773	Non-renovated	114.356	32.913	Non-renovated	247.496	64.8534	Non-renovated	136.792	30.6326	Non-renovated	69.5656	20.5547
Non-renovated	228.745	53.3364	Non-renovated	69.4835	22.8518	Non-renovated	108.833	32.5236	Non-renovated	112.361	32.7975	Non-renovated	138.426	26.616	Non-renovated	178.801	44.9947
Non-renovated	127.474	28.5627	Non-renovated	107.92	33.36	Non-renovated	159.761	44.9963	Non-renovated	218.432	54.5695	Non-renovated	74.4062	27.244	Non-renovated	97.5599	30.75
Non-renovated	190.178	43.5425	Non-renovated	113.267	33.1382	Non-renovated	187.995	50.0589	Non-renovated	215.468	56.3788	Non-renovated	113.833	23.9387	Non-renovated	92.1415	25.733
Non-renovated	165.476	36.9364	Non-renovated	82.3864	27.737	Non-renovated	118.638	34.5493	Non-renovated	220.6	56.815	Non-renovated	100.657	42.2806	Non-renovated	106.959	31.2127
Non-renovated	160.738	37.9048	Non-renovated	84.7532	24.5202	Non-renovated	139.946	39.2195	Non-renovated	180.446	47.0302	Non-renovated	101.889	28.1375	Non-renovated	77.8627	23.6474
Non-renovated	128.357	29.3945	Non-renovated	60.9969	18.83	Non-renovated	134.611	40.0539	Non-renovated	141.534	39.8064	Non-renovated	73.2012	26.2922	Non-renovated	165.274	45.7746
Non-renovated	188.591	45.5489	Non-renovated	93.1929	30.2539	Non-renovated	124.656	35.8285	Non-renovated	154.465	44.1449	Non-renovated	121.586	25.9424	Non-renovated	135.851	38.0749
Non-renovated	129.939	29.9617	Non-renovated	65.7636	22.3234	Non-renovated	123.547	33.3621	Non-renovated	178.355	46.1805	Non-renovated	71.5953	25.6493	Non-renovated	103.931	30.7846
Non-renovated	140.36	32.4271	Non-renovated	100.178	30.3461	Non-renovated	138.502	38.0518	Non-renovated	166.627	42.1925	Non-renovated	82.1934	29.6551	Non-renovated	97.7736	29.5491
Non-renovated	149.162	34.2549	Non-renovated	82.5785	26.0179	Non-renovated	155.01	41.9141	Non-renovated	225.132	55.6663	Non-renovated	86.0007	30.9521	Non-renovated	146.426	41.1036
Non-renovated	179.634	42.0688	Non-renovated	104.99	29.8131	Non-renovated	130.343	33.4202	Non-renovated	180.55	50.1361	Non-renovated	107.963	34.474	Non-renovated	117.268	31.8533
Non-renovated	164.359	36.3771	Non-renovated	71.9271	24.3836	Non-renovated	148.03	42.6952	Non-renovated	154.49	43.6077	Non-renovated	97.7003	30.0947	Non-renovated	161.073	44.1161
Non-renovated	197.734	46.6824	Non-renovated	72.2032	23.7921	Non-renovated	127.8	37.234	Non-renovated	174.976	45.8482	Non-renovated	116.897	25.7384	Non-renovated	158.314	42.4199
Non-renovated	173.406	38.8636	Non-renovated	140.697	39.5284	Non-renovated	226.78	58.7849	Non-renovated	226.415	60.887	Non-renovated	109.273	28.7582	Non-renovated	102.847	27.9271
Non-renovated	174.737	39.7248	Non-renovated	82.923	27.2034	Non-renovated	132.014	38.2418	Non-renovated	284.042	72.399	Non-renovated	109.605	28.9154	Non-renovated	197.762	47.7493
Non-renovated	229.11	54.4271	Non-renovated	91.8232	28.3765	Non-renovated	141.812	41.0006	Non-renovated	172.866	49.9871	Non-renovated	144.958	34.7221	Non-renovated	106.069	31.731
Non-renovated	226.633	54.2548	Non-renovated	87.9535	29.0638	Non-renovated	122.595	32.0431	Non-renovated	284.313	68.5934	Non-renovated	151.349	25.9152	Non-renovated	154.405	40.2349
Non-renovated	240.298	55.8218	Non-renovated	116.111	31.956	Non-renovated	128.795	37.776	Non-renovated	208.097	57.1356	Non-renovated	156.242	28.9771	Non-renovated	130.958	38.0403
Non-renovated	133.71	30.8425	Non-renovated	125.497	37.3479	Non-renovated	140.398	42.876	Non-renovated	182.711	47.2072	Non-renovated	76.6867	27.0697	Non-renovated	145.383	37.9773
Non-renovated	128.091	29.2763	Non-renovated	127.849	37.3056	Non-renovated	122.882	33.5334	Non-renovated	175.903	45.0679	Non-renovated	68.9891	35.5538	Non-renovated	92.2837	26.8908
Non-renovated	135.743	31.1092	Non-renovated	75.9652	25.4075	Non-renovated	123.984	36.5179	Non-renovated	185.54	49.5348	Non-renovated	82.6262	23.8558	Non-renovated	96.4949	29.4894
Non-renovated	238.014	52.0879	Non-renovated	70.3089	23.2842	Non-renovated	150.125	41.9449	Non-renovated	161.541	42.4492	Non-renovated	145.093	34.4153	Non-renovated	93.956	28.3182
Non-renovated	135.155	32.3146	Non-renovated	75.578	23.5294	Non-renovated	132.618	37.4622	Non-renovated	230.724	58.241	Non-renovated	74.0247	29.6655	Non-renovated	92.7967	30.0773
Non-renovated	257.409	59.9123	Non-renovated	112.28	33.8079	Non-renovated	133.416	34.592	Non-renovated	210.315	55.5956	Non-renovated	169.763	28.4758	Non-renovated	141.393	39.6635
Non-renovated	138.844	32.4829	Non-renovated	82.7473	27.4718	Non-renovated	124.232	35.6947	Non-renovated	151.163	40.5515	Non-renovated	78.7816	47.5697	Non-renovated	141.373	39.4071
Non-renovated	158.219	35.6838	Non-renovated	92.6493	28.7553	Non-renovated	141.213	41.0215	Non-renovated	269.161	65.4565	Non-renovated	98.2105	32.3021	Non-renovated	112.356	31.5676
Non-renovated	156.74	35.7595	Non-renovated	110.897	32.5057	Non-renovated	93.5527	28.8931	Non-renovated	185.339	49.217	Non-renovated	95.4111	33.2484	Non-renovated	90.4727	28.2758
Non-renovated	280.271	63.1161	Non-renovated	104.066	29.7639	Non-renovated	94.0661	28.7423	Non-renovated	179.988	50.9982	Non-renovated	183.927	27.459	Non-renovated	117.725	33.8386
Non-renovated	153.549	35.3475	Non-renovated	96.1664	29.2425	Non-renovated	94.0676	29.7187	Non-renovated	155.694	45.7582	Non-renovated	92.1066	24.2359	Non-renovated	151.4	39.2217
Non-renovated	126.256	29.1598	Non-renovated	127.319	38.3876	Non-renovated	150.459	39.7353	Non-renovated	168.927	43.7904	Non-renovated	73.4821	27.1702	Non-renovated	167.922	45.366
Non-renovated	236.045	53.9254	Non-renovated	66.488	20.9078	Non-renovated	214.585	55.5981	Non-renovated	284.12	70.7411	Non-renovated	147.921	28.5474	Non-renovated	93.1462	26.1923
Non-renovated	245.115	55.592	Non-renovated	64.4842	20.3746	Non-renovated	107.429	32.5939	Non-renovated	199.043	53.9217	Non-renovated	152.244	23.7751	Non-renovated	117.174	35.6191
Non-renovated	138.953	31.2338	Non-renovated	82.8844	27.3306	Non-renovated	101.397	27.9066	Non-renovated	179.474	45.0146	Non-renovated	82.6446	31.1165	Non-renovated	176.081	47.5325
Non-renovated	199.342	45.8485	Non-renovated	146.137	39.902	Non-renovated	180.395	47.7167	Non-renovated	224.697	56.0095	Non-renovated	125.249	25.3469	Non-renovated	171.008	48.0099
Non-renovated	200.068	44.5926	Non-renovated	84.0894	25.8345	Non-renovated	172.447	45.6644	Non-renovated	264.346	69.7545	Non-renovated	120.724	29.5595	Non-renovated	125.718	33.711
Non-renovated	155.242	35.8457	Non-renovated	83.1492	28.0563	Non-renovated	111.864	31.2218	Non-renovated	170.213	46.6223	Non-renovated	94.8658	30.539	Non-renovated	154.858	41.0117
Non-renovated	201.102	46.5576	Non-renovated	73.5734	24.0331	Non-renovated	154.912	42.055	Non-renovated	173.02	46.272	Non-renovated	117.441	21.9053	Non-renovated	213.838	55.2128
Non-renovated	253.619	60.2046	Non-renovated	85.6846	25.9511	Non-renovated	147.989	40.5249	Non-renovated	156.883	42.2939	Non-renovated	167.036	27.4801	Non-renovated	152.394	42.7592
Non-renovated	172.458	36.947	Non-renovated	100.5	25.6604	Non-renovated	132.794	37.7078	Non-renovated	255.236	64.1086	Non-renovated	102.437	23.127	Non-renovated	155.469	43.2304
Non-renovated	144.878	32.5281	Non-renovated	104.139	28.387	Non-renovated	101.941	29.0323	Non-renovated	201.859	54.6812	Non-renovated	89.872	41.6036	Non-renovated	131.778	39.8329
Non-renovated	181.51	38.6049	Non-renovated	80.3757	25.3489	Non-renovated	133.809	36.3237	Non-renovated	226.479	62.357	Non-renovated	99.1324	32.2048	Non-renovated	113.588	33.105
Non-renovated	167.796	39.7739	Non-renovated	85.4474	25.6733	Non-renovated	93.0684	30.1062	Non-renovated	195.882	50.4083	Non-renovated	102.165	39.0647	Non-renovated	142.409	39.1449
Non-renovated	130.303	27.8373	Non-renovated	121.678	36.303	Non-renovated	170.959	44.297	Non-renovated	164.818	44.4596	Non-renovated	72.4098	23.639	Non-renovated	179.346	48.6212
Non-renovated	162.186	36.364	Non-renovated	92.0532	27.7607	Non-renovated	96.3216	30.5632	Non-renovated	156.906	42.4452	Non-renovated	94.6064	29.8798	Non-renovated	108.703	31.2842
Non-renovated	145.338	33.7994	Non-renovated	113.509	33.5851	Non-renovated	94.5905	28.2453	Non-renovated	145.591	39.7009	Non-renovated	87.0504	26.2385	Non-renovated	125.358	36.5452
Non-renovated	135.988	31.8524	Non-renovated	117.682	34.0816	Non-renovated	132.956	36.5901	Non-renovated	214.812	55.8644	Non-renovated	80.1117	29.328	Non-renovated	138.496	37.2947
Non-renovated	163.718	38.2638	Non-renovated	101.042	30.1454	Non-renovated	114.264	31.0312	Non-renovated	197.862	52.8503	Non-renovated	100.344	28.9622	Non-renovated	122.268	34.2987
Non-renovated	242.316	55.3029	Non-renovated	76.2843	24.9634	Non-renovated	118.099	36.403	Non-renovated	141.126	38.7703	Non-renovated	147.97	26.6457	Non-renovated	173.604	43.4415
Non-renovated	242.614	54.8475	Non-renovated	160.79	44.0065	Non-renovated	131.669	35.9309	Non-renovated	221.79	57.0644	Non-renovated	147.961	27.0494	Non-renovated	134.017	39.0757
Non-renovated	154.307	34.9666	Non-renovated	169.229	45.2172	Non-renovated	132.066	35.9942	Non-renovated	156.442	41.4162	Non-renovated	88.7159	39.8481	Non-renovated	103.804	29.0994
Non-renovated	141.034	31.9309	Non-renovated	96.7994	28.5785	Non-renovated	116.056	34.6166	Non-renovated	203.1	58.1777	Non-renovated	87.7197	26.41	Non-renovated	133.188	39.0374
Non-renovated	132.665	30.7619	Non-renovated	138.385	38.4104	Non-renovated	130.795	37.4813	Non-renovated	289.963	72.5197	Non-renovated	77.3037	30.6948	Non-renovated	163.595	44.2846
Non-renovated	171.262	37.4904	Non-renovated	100.338	30.4277	Non-renovated	166.25	44.3387	Non-renovated	197.048	50.1757	Non-renovated	94.2072	28.9552	Non-renovated	174.98	46.7577
Non-renovated	279.651	64.9174	Non-renovated	85.8949	28.2556	Non-renovated	127.517	35.6939	Non-renovated	217.889	55.4209	Non-renovated	194.136	33.119	Non-renovated	86.409	28.8931
Non-renovated	247.7	55.8668	Non-renovated	93.1774	29.3646	Non-renovated	165.304	46.161	Non-renovated	199.933	53.2049	Non-renovated	156.467	48.9424	Non-renovated	107.818	33.1519
Non-renovated	126.957	28.3532	Non-renovated	70.4114	22.707	Non-renovated	131.161	35.346	Non-renovated	145.925	40.6715	Non-renovated	77.8404	26.7732	Non-renovated	103.07	32.1819
Non-renovated	145.631	32.8245	Non-renovated	85.1042	29.5774	Non-renovated	141.42	39.2139	Non-renovated	274.759	69.6628	Non-renovated	81.3081	44.4739	Non-renovated	110.232	31.1892
Non-renovated	175.557	42.2605	Non-renovated	160.324	44.6361	Non-renovated	190.358	50.8116	Non-renovated	172.119	44.5333	Non-renovated	113.84	25.3267	Non-renovated	149.008	40.8583
Non-renovated	150.317	33.7333	Non-renovated	96.0013	29.9671	Non-renovated	134.405	37.5665	Non-renovated	192.365	48.4304	Non-renovated	92.4754	22.9107	Non-renovated	113.155	33.8477
Non-renovated	118.452	26.9008	Non-renovated	106.421	30.6937	Non-renovated	108.158	31.7056	Non-renovated	158.413	41.8648	Non-renovated	67.2391	33.0677	Non-renovated	177.934	45.4437
Non-renovated	168.08	39.7465	Non-renovated	168.175	44.3352	Non-renovated	121.355	34.3667	Non-renovated	152.505	41.9191	Non-renovated	96.8538	27.1363	Non-renovated	128.156	35.4348
Non-renovated	138.803	30.8116	Non-renovated	86.4484	28.4239	Non-renovated	104.617	30.9514	Non-renovated	129.657	36.7052	Non-renovated	76.6906	25.217	Non-renovated	118.684	36.1557
Non-renovated	115.056	28.4615	Non-renovated	89.9411	26.9413	Non-renovated	124.787	34.9679	Non-renovated	214.332	56.3836	Non-renovated	70.8627	29.6067	Non-renovated	139.134	37.9758
Non-renovated	133.488	31.893	Non-renovated	141.951	39.8316	Non-renovated	79.0424	26.2345	Non-renovated	216.006	52.6601	Non-renovated	82.5759	27.337	Non-renovated	123.11	35.4559
Non-renovated	175.481	40.1242	Non-renovated	89.3026	28.0894	Non-renovated	206.467	54.8111	Non-renovated	152.669	43.5421	Non-renovated	105.065	35.6567	Non-renovated	100.031	30.1718
Non-renovated	167.364	37.0036	Non-renovated	81.1921	25.5171	Non-renovated	102.198	29.9184	Non-renovated	226.456	57.8086	Non-renovated	99.7872	28.2073	Non-renovated	188.419	51.9794
Non-renovated	130.944	29.3761	Non-renovated	97.6732	30.4103	Non-renovated	100.94	27.4822	Non-renovated	150.765	42.1738	Non-renovated	74.8185	42.2132	Non-renovated	82.4599	27.4068
Non-renovated	148.264	35.1312	Non-renovated	131.727	39.1097	Non-renovated	157.469	39.7673	Non-renovated	161.45	44.7258	Non-renovated	92.5372	32.9518	Non-renovated	189.989	49.8082
Non-renovated	205.507	45.7756	Non-renovated	99.3909	30.8358	Non-renovated	241.242	62.9565	Non-renovated	144.941	39.1485	Non-renovated	130.251	22.1948	Non-renovated	100.408	29.9353
Non-renovated	206.657	49.1981	Non-renovated	139.984	39.7327	Non-renovated	188.328	49.4931	Non-renovated	160.124	44.9567	Non-renovated	131.508	50.0075	Non-renovated	106.224	33.6491
Non-renovated	163.995	40.5764	Non-renovated	83.4524	29.8071	Non-renovated	131.844	36.637	Non-renovated	219.451	55.1142	Non-renovated	96.8093	50.4027	Non-renovated	113.368	32.2363
Non-renovated	148.49	34.1274	Non-renovated	129.734	35.5609	Non-renovated	207.584	54.2483	Non-renovated	219.921	56.479	Non-renovated	88.4404	40.9104	Non-renovated	88.9714	26.6241
Non-renovated	169.094	38.0528	Non-renovated	85.4913	22.3453	Non-renovated	93.2015	28.0171	Non-renovated	183.769	45.4967	Non-renovated	95.1387	29.6886	Non-renovated	110.493	30.4733
Non-renovated	155.065	35.1101	Non-renovated	97.4189	29.9476	Non-renovated	177.612	46.6468	Non-renovated	303.451	77.2982	Non-renovated	96.166	24.2042	Non-renovated	134.308	34.7484
Non-renovated	214.112	52.2647	Non-renovated	76.3574	22.8897	Non-renovated	128.324	35.8507	Non-renovated	191.816	50.0177	Non-renovated	135.155	27.153	Non-renovated	95.7998	29.3773
Non-renovated	128.871	29.5699	Non-renovated	98.6386	30.2099	Non-renovated	108.345	31.8758	Non-renovated	144.362	40.3603	Non-renovated	79.0509	39.0076	Non-renovated	104.617	30.6342
Non-renovated	155.619	36.923	Non-renovated	119.879	35.4559	Non-renovated	102.683	29.0754	Non-renovated	126.613	34.1386	Non-renovated	89.5232	36.3833	Non-renovated	105.815	33.7736
Non-renovated	141.937	32.3741	Non-renovated	96.2644	29.5636	Non-renovated	97.0864	30.7144	Non-renovated	184.48	48.0445	Non-renovated	89.5935	28.8401	Non-renovated	119.473	36.4653
Non-renovated	200.524	47.5959	Non-renovated	97.7237	29.741	Non-renovated	112.684	31.8341	Non-renovated	127.943	34.6129	Non-renovated	125.143	32.4998	Non-renovated	171.826	45.673
Non-renovated	223.524	52.329	Non-renovated	97.5395	29.4041	Non-renovated	170.221	43.8459	Non-renovated	172.66	45.0411	Non-renovated	145.325	34.4283	Non-renovated	97.4722	31.7296
Non-renovated	179.552	38.6909	Non-renovated	98.8394	31.3748	Non-renovated	100.646	26.3308	Non-renovated	125.232	33.4138	Non-renovated	106.764	30.8559	Non-renovated	116.998	32.6507
Non-renovated	136.447	31.6993	Non-renovated	145.577	39.3848	Non-renovated	101.809	31.1595	Non-renovated	180.892	48.1245	Non-renovated	81.8838	32.8719	Non-renovated	118.679	34.1734
Non-renovated	235.099	52.7972	Non-renovated	80.6057	25.1554	Non-renovated	171.923	44.5981	Non-renovated	269.633	67.3885	Non-renovated	153.574	24.7944	Non-renovated	138.957	38.1754
Non-renovated	186.747	41.0016	Non-renovated	67.7673	23.9339	Non-renovated	132.203	35.7574	Non-renovated	206.994	56.2696	Non-renovated	114.714	24.5068	Non-renovated	100.987	30.7079
Non-renovated	220.289	49.5959	Non-renovated	128.696	39.6839	Non-renovated	161.594	46.7294	Non-renovated	127.094	33.8823	Non-renovated	142.709	21.568	Non-renovated	197.505	52.708
Non-renovated	169.109	38.2807	Non-renovated	80.2218	26.6232	Non-renovated	137.735	38.2516	Non-renovated	195.159	50.0529	Non-renovated	104.067	30.6144	Non-renovated	118.965	33.7936
Non-renovated	166.472	37.2905	Non-renovated	85.3448	26.8753	Non-renovated	168.806	41.3753	Non-renovated	261.718	65.5418	Non-renovated	103.123	26.3291	Non-renovated	103.226	31.4418
Non-renovated	131.547	29.7793	Non-renovated	122.766	36.5763	Non-renovated	139.887	41.3986	Non-renovated	273.706	72.6861	Non-renovated	72.1486	27.404	Non-renovated	85.8814	26.5066
Non-renovated	253.957	55.9759	Non-renovated	94.6517	28.7017	Non-renovated	120.919	31.8407	Non-renovated	200.779	54.2104	Non-renovated	163.934	28.822	Non-renovated	120.362	35.0598
Non-renovated	144.534	35.3816	Non-renovated	86.4789	31.0324	Non-renovated	202.976	53.5592	Non-renovated	254.28	68.3589	Non-renovated	86.3984	37.1351	Non-renovated	191.908	52.9837
Non-renovated	158.184	35.5194	Non-renovated	106.514	29.6546	Non-renovated	172.067	46.2223	Non-renovated	316.276	74.5545	Non-renovated	100.449	27.4687	Non-renovated	130.829	37.6084
Non-renovated	120.547	29.2053	Non-renovated	138.222	40.7891	Non-renovated	118.483	34.4392	Non-renovated	181.916	49.921	Non-renovated	68.3048	26.7075	Non-renovated	135.819	39.4861
Non-renovated	168.306	37.9536	Non-renovated	106.899	31.6385	Non-renovated	96.1367	26.7146	Non-renovated	173.786	45.2263	Non-renovated	108.268	25.817	Non-renovated	89.4405	27.5426
Non-renovated	147.087	33.2533	Non-renovated	91.4649	27.4997	Non-renovated	136.608	37.8761	Non-renovated	251.999	65.2379	Non-renovated	80.3184	25.0081	Non-renovated	188.85	51.0408
Non-renovated	165.585	35.4748	Non-renovated	102.91	30.1289	Non-renovated	170.118	46.8756	Non-renovated	171.251	47.4392	Non-renovated	94.6864	42.243	Non-renovated	97.5258	30.2603
Non-renovated	188.687	43.4843	Non-renovated	63.3963	22.4964	Non-renovated	191.076	50.1311	Non-renovated	127.704	35.7486	Non-renovated	108.223	25.0616	Non-renovated	127.349	35.3705
Non-renovated	120.63	29.0743	Non-renovated	102.317	32.5278	Non-renovated	122.552	33.88	Non-renovated	261.731	65.4501	Non-renovated	69.3086	30.4743	Non-renovated	112.71	31.9571
Non-renovated	163.058	37.3283	Non-renovated	94.445	28.6705	Non-renovated	149.191	38.3741	Non-renovated	167.239	45.5591	Non-renovated	93.187	37.7571	Non-renovated	98.7066	28.7493
Non-renovated	132.376	31.4737	Non-renovated	102.815	29.3229	Non-renovated	99.2999	30.3521	Non-renovated	224.572	58.2601	Non-renovated	72.3163	26.7241	Non-renovated	97.4038	29.9933
Non-renovated	115.521	27.2247	Non-renovated	91.0867	29.1725	Non-renovated	149.13	39.1508	Non-renovated	229.23	56.6872	Non-renovated	70.2212	25.487	Non-renovated	95.5487	29.8991
Non-renovated	143.293	31.4003	Non-renovated	106.366	31.2467	Non-renovated	89.2133	26.1548	Non-renovated	172.219	44.6497	Non-renovated	80.27	31.2722	Non-renovated	87.5061	27.6175
Non-renovated	234.271	55.5619	Non-renovated	101.312	30.7212	Non-renovated	205.612	56.061	Non-renovated	248.411	63.1389	Non-renovated	151.884	29.7107	Non-renovated	97.4229	31.5564
Non-renovated	174.588	38.3074	Non-renovated	76.7064	25.1805	Non-renovated	125.841	35.2927	Non-renovated	131.345	33.1103	Non-renovated	102.89	32.8587	Non-renovated	119.202	34.2545
Non-renovated	144.372	31.763	Non-renovated	77.8495	24.1348	Non-renovated	148.706	41.9027	Non-renovated	163.337	44.1461	Non-renovated	85.9442	23.3006	Non-renovated	237.26	57.481
Non-renovated	216.175	49.9082	Non-renovated	156.543	44.8656	Non-renovated	137.759	36.5066	Non-renovated	182.629	48.8753	Non-renovated	125.484	35.4683	Non-renovated	171.526	43.4821
Non-renovated	198.298	44.7384	Non-renovated	90.3883	27.2099	Non-renovated	106.615	28.7756	Non-renovated	202.902	54.0529	Non-renovated	124.052	26.554	Non-renovated	102.57	31.9877
Non-renovated	161.315	39.4026	Non-renovated	119.002	36.0416	Non-renovated	81.2464	25.9778	Non-renovated	163.31	41.8682	Non-renovated	102.217	34.3155	Non-renovated	122.105	34.6835
Non-renovated	148.19	33.1432	Non-renovated	79.9204	25.3697	Non-renovated	147.856	39.7092	Non-renovated	247.126	61.4064	Non-renovated	90.6985	28.2099	Non-renovated	108.829	31.782
Non-renovated	134.214	28.9927	Non-renovated	125.439	34.401	Non-renovated	155.707	45.4612	Non-renovated	165.944	44.6914	Non-renovated	77.2767	31.8495	Non-renovated	186.533	49.7386
Non-renovated	142.883	32.322	Non-renovated	93.5085	28.013	Non-renovated	174.435	46.5353	Non-renovated	287.336	73.2769	Non-renovated	85.2147	43.4811	Non-renovated	171.337	46.3328
Non-renovated	156.176	34.042	Non-renovated	102.833	31.0973	Non-renovated	91.1173	26.6319	Non-renovated	154.159	40.4943	Non-renovated	91.8261	25.5789	Non-renovated	171.449	43.5807
Non-renovated	150.213	33.5505	Non-renovated	102.433	30.4981	Non-renovated	90.2143	28.4581	Non-renovated	138.821	36.3941	Non-renovated	94.9183	30.7676	Non-renovated	130.83	36.0543
Non-renovated	150.223	32.7727	Non-renovated	148.81	41.1568	Non-renovated	116.97	33.304	Non-renovated	304.931	76.1006	Non-renovated	86.545	40.3603	Non-renovated	217.333	54.3522
Non-renovated	274.737	63.8095	Non-renovated	143.052	40.4169	Non-renovated	146.684	41.9803	Non-renovated	206.106	56.126	Non-renovated	175.132	28.1389	Non-renovated	86.7468	28.2724
Non-renovated	139.567	33.0617	Non-renovated	78.4828	24.7236	Non-renovated	115.151	32.8896	Non-renovated	264.346	68.2748	Non-renovated	84.1191	24.5859	Non-renovated	122.198	36.2956
Non-renovated	106.575	24.0661	Non-renovated	90.338	29.2938	Non-renovated	179.964	47.494	Non-renovated	170.512	48.3861	Non-renovated	63.5699	22.3255	Non-renovated	97.3145	30.1501
Non-renovated	133.951	31.0998	Non-renovated	118.518	35.2092	Non-renovated	129.123	37.6378	Non-renovated	137.794	35.3024	Non-renovated	76.2863	23.8875	Non-renovated	83.3666	26.7261
Non-renovated	155.913	36.9925	Non-renovated	95.1319	29.6091	Non-renovated	192.199	49.7389	Non-renovated	143.509	40.6302	Non-renovated	88.4534	35.8086	Non-renovated	155.042	39.9507
Non-renovated	189.437	44.5987	Non-renovated	96.6628	30.1505	Non-renovated	153.576	43.9225	Non-renovated	227.507	57.0948	Non-renovated	110.574	24.3673	Non-renovated	200.677	54.7823
Non-renovated	151.057	33.1329	Non-renovated	88.3558	26.3739	Non-renovated	129.263	35.8401	Non-renovated	218.377	57.6287	Non-renovated	87.3325	22.9178	Non-renovated	196.817	51.2344
Non-renovated	158.136	37.2786	Non-renovated	144.321	38.1881	Non-renovated	190.798	50.0643	Non-renovated	250.956	63.3736	Non-renovated	92.6311	37.29	Non-renovated	214.751	56.6576
Non-renovated	152.402	34.4167	Non-renovated	79.9729	25.0331	Non-renovated	92.1674	28.0441	Non-renovated	264.955	68.5933	Non-renovated	87.9948	28.379	Non-renovated	140.289	38.9803
Non-renovated	196.297	46.7484	Non-renovated	102.511	30.777	Non-renovated	113.99	31.2036	Non-renovated	142.181	42.3878	Non-renovated	118.831	22.8641	Non-renovated	126.224	35.1504
Non-renovated	215.741	48.8778	Non-renovated	72.5661	23.2807	Non-renovated	137.925	38.5451	Non-renovated	190.378	50.3211	Non-renovated	126.51	47.2556	Non-renovated	101.589	31.5753
Non-renovated	160.966	35.5752	Non-renovated	104.223	30.7188	Non-renovated	138.751	39.6518	Non-renovated	150.259	40.8007	Non-renovated	95.201	28.7087	Non-renovated	169.483	44.394
Non-renovated	186.285	42.2022	Non-renovated	104.373	30.6628	Non-renovated	111.84	36.0115	Non-renovated	159.832	41.5734	Non-renovated	113.121	26.204	Non-renovated	104.01	31.7768
Non-renovated	157.488	35.5839	Non-renovated	81.3863	26.7258	Non-renovated	91.4721	27.3809	Non-renovated	173.817	47.6164	Non-renovated	93.3399	36.2537	Non-renovated	108.231	31.5525
Non-renovated	167.48	36.0231	Non-renovated	122.677	34.4336	Non-renovated	129.944	35.7509	Non-renovated	236.617	62.6107	Non-renovated	104.232	25.6431	Non-renovated	153.818	39.2364
Non-renovated	194.51	42.6176	Non-renovated	131.408	35.5919	Non-renovated	135.95	38.0886	Non-renovated	240.019	61.1023	Non-renovated	120.967	37.0067	Non-renovated	108.17	31.8425
Non-renovated	145.427	34.0148	Non-renovated	78.7859	24.5383	Non-renovated	173.467	48.8786	Non-renovated	160.48	43.3476	Non-renovated	80.84	30.1121	Non-renovated	112.956	33.9292
Non-renovated	146.427	33.9419	Non-renovated	108.97	32.7073	Non-renovated	110.425	30.5354	Non-renovated	160.53	40.957	Non-renovated	82.7859	22.3534	Non-renovated	112.022	32.5684
Non-renovated	126.536	29.0146	Non-renovated	81.9547	25.2238	Non-renovated	106.165	29.4779	Non-renovated	239.183	61.969	Non-renovated	77.0747	32.1701	Non-renovated	168.648	46.9238
Non-renovated	153.693	36.7254	Non-renovated	155.337	41.7106	Non-renovated	120.009	33.6877	Non-renovated	274.376	66.3726	Non-renovated	96.0709	23.6754	Non-renovated	242.995	62.0366
Non-renovated	146.378	31.9484	Non-renovated	83.8985	26.7403	Non-renovated	209.03	53.6429	Non-renovated	166.858	44.4595	Non-renovated	85.4702	36.9501	Non-renovated	104.308	30.0012
Non-renovated	132.313	30.5895	Non-renovated	103.974	29.4847	Non-renovated	143.404	38.3777	Non-renovated	138.81	40.2582	Non-renovated	75.4287	24.5021	Non-renovated	134.981	39.0145
Non-renovated	197.306	46.0848	Non-renovated	93.761	29.2947	Non-renovated	107.626	34.2663	Non-renovated	269.48	65.5327	Non-renovated	119.954	26.6033	Non-renovated	100.995	31.1955
Non-renovated	223.373	52.355	Non-renovated	133.846	38.016	Non-renovated	128.3	36.178	Non-renovated	143.169	37.7991	Non-renovated	138.443	32.8655	Non-renovated	101.862	29.8251
Non-renovated	175.626	41.7227	Non-renovated	82.911	25.5982	Non-renovated	110.381	30.7356	Non-renovated	215.655	51.9866	Non-renovated	106.484	25.4839	Non-renovated	113.047	31.697
Non-renovated	168.584	36.9544	Non-renovated	108.231	33.8278	Non-renovated	116.322	32.0561	Non-renovated	143.387	36.809	Non-renovated	109.255	28.2767	Non-renovated	143.094	35.8369
Non-renovated	169.552	39.7726	Non-renovated	158.95	44.3659	Non-renovated	99.0083	28.7398	Non-renovated	171.271	44.8145	Non-renovated	106.481	32.4691	Non-renovated	186.889	50.3752
Non-renovated	173.003	37.0574	Non-renovated	84.4473	26.1057	Non-renovated	112.372	33.3183	Non-renovated	226.949	57.886	Non-renovated	98.9157	52.2711	Non-renovated	104.514	30.2011
Non-renovated	145.924	32.903	Non-renovated	119.871	32.9987	Non-renovated	88.007	27.5306	Non-renovated	186.832	49.6393	Non-renovated	86.6112	30.7686	Non-renovated	209.975	52.8868
Non-renovated	143.417	32.5449	Non-renovated	78.5661	25.7664	Non-renovated	90.399	30.1646	Non-renovated	147.792	40.2632	Non-renovated	81.3179	27.3953	Non-renovated	121.785	32.9366
Non-renovated	237.983	57.5096	Non-renovated	76.2046	24.9472	Non-renovated	182.482	47.364	Non-renovated	170.619	45.0007	Non-renovated	154.645	34.9397	Non-renovated	89.443	26.0689
Non-renovated	193.766	45.5994	Non-renovated	85.391	26.9039	Non-renovated	145.584	40.7046	Non-renovated	170.427	47.3071	Non-renovated	117.978	24.1149	Non-renovated	101.974	32.9318
Non-renovated	156.137	36.3314	Non-renovated	98.0521	29.0565	Non-renovated	142.092	38.1997	Non-renovated	162.655	45.4141	Non-renovated	91.3049	42.6017	Non-renovated	145.05	39.5588
Non-renovated	160.418	36.2496	Non-renovated	96.5658	28.1165	Non-renovated	171.163	46.8369	Non-renovated	195.338	50.9978	Non-renovated	101.647	30.1413	Non-renovated	93.3454	28.1848
Non-renovated	196.982	46.1284	Non-renovated	141.684	39.2478	Non-renovated	130.48	35.2346	Non-renovated	126.368	37.244	Non-renovated	124.013	27.6492	Non-renovated	91.7407	29.764
Non-renovated	121.732	30.2947	Non-renovated	144.427	37.6612	Non-renovated	164.118	41.7323	Non-renovated	137.528	37.0957	Non-renovated	72.7807	42.0298	Non-renovated	114.814	33.0591
Non-renovated	168.135	39.9051	Non-renovated	117.372	32.5347	Non-renovated	209.182	58.1528	Non-renovated	173.303	48.1634	Non-renovated	103.54	29.2699	Non-renovated	101.048	29.0486
Non-renovated	234.695	51.6619	Non-renovated	83.5222	25.9543	Non-renovated	89.8619	28.0858	Non-renovated	178.855	45.5239	Non-renovated	146.662	40.4656	Non-renovated	144.252	40.912
Non-renovated	157.977	34.3464	Non-renovated	89.5309	27.9587	Non-renovated	171.792	47.1478	Non-renovated	157.394	43.7661	Non-renovated	93.2743	31.4062	Non-renovated	99.2833	30.2563
Non-renovated	158.802	34.7108	Non-renovated	128.903	36.6712	Non-renovated	161.643	42.1427	Non-renovated	154.032	43.7751	Non-renovated	96.5812	24.1049	Non-renovated	153.957	42.033
Non-renovated	169.164	37.9972	Non-renovated	100.86	33.1826	Non-renovated	211.753	56.0254	Non-renovated	141.497	39.0287	Non-renovated	103.058	27.5006	Non-renovated	154.635	40.6154
Non-renovated	193.439	47.1213	Non-renovated	132.38	34.628	Non-renovated	156.083	41.3157	Non-renovated	222.795	55.0959	Non-renovated	122.799	31.5125	Non-renovated	96.9132	26.518
Non-renovated	200.427	44.9419	Non-renovated	80.2222	27.1622	Non-renovated	114.532	30.9866	Non-renovated	295.029	70.8995	Non-renovated	121.854	41.5418	Non-renovated	183.871	47.246
Non-renovated	124.152	29.1136	Non-renovated	105.502	32.1861	Non-renovated	95.5697	31.1774	Non-renovated	177.27	46.7039	Non-renovated	72.6779	35.7914	Non-renovated	117.815	32.0931
Non-renovated	167.032	39.1457	Non-renovated	108.266	33.9539	Non-renovated	105.052	31.8181	Non-renovated	155.449	43.5314	Non-renovated	96.7793	39.0021	Non-renovated	103.982	32.2458
Non-renovated	146.038	30.7178	Non-renovated	124.444	33.6813	Non-renovated	106.64	32.5503	Non-renovated	175.386	47.9224	Non-renovated	86.1042	25.4784	Non-renovated	96.5747	28.4916
Non-renovated	265.394	59.6852	Non-renovated	88.2684	27.3785	Non-renovated	133.026	37.02	Non-renovated	219.733	60.8932	Non-renovated	179.915	29.4425	Non-renovated	96.5105	30.0521
Non-renovated	192.276	45.9796	Non-renovated	141.32	39.5334	Non-renovated	147.205	39.683	Non-renovated	157.389	43.7204	Non-renovated	124.072	29.6976	Non-renovated	168.092	44.16
Non-renovated	238.438	56.4877	Non-renovated	70.2319	22.5629	Non-renovated	123.433	34.7151	Non-renovated	240.964	64.8645	Non-renovated	151.761	28.4496	Non-renovated	100.802	29.563
Non-renovated	148.585	33.8768	Non-renovated	85.6976	26.2969	Non-renovated	122.594	33.281	Non-renovated	151.759	45.868	Non-renovated	86.7947	36.8029	Non-renovated	123.324	36.443
Non-renovated	233.075	53.5756	Non-renovated	77.3198	25.8569	Non-renovated	112.629	34.2402	Non-renovated	190.666	49.0932	Non-renovated	142	29.8294	Non-renovated	114.497	31.4356
Non-renovated	207.368	46.2895	Non-renovated	69.242	22.3178	Non-renovated	141.105	39.5996	Non-renovated	135.781	33.8674	Non-renovated	124.616	33.638	Non-renovated	94.4604	30.4705
Non-renovated	182.796	40.4228	Non-renovated	64.3336	22.5564	Non-renovated	105.462	30.5399	Non-renovated	146.63	40.1459	Non-renovated	106.014	30.7435	Non-renovated	134.479	34.5649
Non-renovated	163.264	37.0811	Non-renovated	126.45	35.6333	Non-renovated	124.94	38.1123	Non-renovated	289.3	72.7782	Non-renovated	95.0765	30.7237	Non-renovated	143.653	40.3806
Non-renovated	221.168	49.0547	Non-renovated	122.413	36.9559	Non-renovated	108.383	33.9074	Non-renovated	170.179	45.3477	Non-renovated	142.31	35.9924	Non-renovated	108.262	30.0593
Non-renovated	133.516	29.4969	Non-renovated	72.1264	23.4985	Non-renovated	176.129	48.1567	Non-renovated	150.545	38.5267	Non-renovated	83.2923	21.8119	Non-renovated	184.823	47.4031
Non-renovated	139.821	31.675	Non-renovated	112.692	34.0201	Non-renovated	191.972	51.8834	Non-renovated	122.728	34.6206	Non-renovated	81.2282	29.3423	Non-renovated	160.05	43.9525
Non-renovated	195.629	43.3831	Non-renovated	105.776	30.7672	Non-renovated	131.479	38.0535	Non-renovated	149.949	41.4685	Non-renovated	113.954	32.06	Non-renovated	79.7017	25.6842
Non-renovated	151.333	34.7876	Non-renovated	102.613	30.0719	Non-renovated	120.326	33.404	Non-renovated	125.463	36.0375	Non-renovated	87.8753	30.5998	Non-renovated	193.584	53.3847
Non-renovated	121.552	27.4646	Non-renovated	131.961	36.2398	Non-renovated	104.676	25.6841	Non-renovated	136.35	36.9493	Non-renovated	73.9115	22.4531	Non-renovated	151.13	37.6949
Non-renovated	147.136	34.2329	Non-renovated	77.858	24.1951	Non-renovated	164.398	48.1559	Non-renovated	168.839	47.048	Non-renovated	85.1614	25.5453	Non-renovated	103.189	30.3319
Non-renovated	162.749	37.8243	Non-renovated	124.81	36.638	Non-renovated	102.253	29.8032	Non-renovated	185.242	47.5531	Non-renovated	104.645	24.1682	Non-renovated	101.131	32.4783
Non-renovated	261.53	59.2364	Non-renovated	88.8292	28.2698	Non-renovated	186.254	52.3914	Non-renovated	161.926	44.7158	Non-renovated	164.789	24.5276	Non-renovated	86.3898	27.2793
Non-renovated	132.704	31.1996	Non-renovated	152.311	41.1218	Non-renovated	127.263	35.4527	Non-renovated	158.426	45.315	Non-renovated	79.9831	28.9052	Non-renovated	95.1826	28.1465
Non-renovated	185.061	41.4952	Non-renovated	107.029	32.4584	Non-renovated	156.317	44.4149	Non-renovated	184.235	46.5039	Non-renovated	113.295	31.9148	Non-renovated	159.654	45.9081
Non-renovated	143.951	31.5789	Non-renovated	93.6381	27.0863	Non-renovated	115.865	32.5675	Non-renovated	166.69	45.0494	Non-renovated	82.0266	28.6373	Non-renovated	124.651	34.2788
Non-renovated	140.067	30.5837	Non-renovated	92.4153	28.7913	Non-renovated	141.353	39.2836	Non-renovated	153.711	39.3116	Non-renovated	78.1983	32.1301	Non-renovated	86.5159	26.3442
Non-renovated	156.694	36.5706	Non-renovated	85.6402	29.0722	Non-renovated	127.256	35.7744	Non-renovated	162.911	43.9489	Non-renovated	95.3604	31.2282	Non-renovated	120.752	33.3623
Non-renovated	192.624	44.2893	Non-renovated	82.1018	26.6535	Non-renovated	151.408	41.1266	Non-renovated	159.824	43.9716	Non-renovated	111.122	30.5296	Non-renovated	105.101	32.3028
Non-renovated	176.132	40.3155	Non-renovated	89.8427	28.4455	Non-renovated	124.101	34.7633	Non-renovated	239.94	63.6305	Non-renovated	103.18	29.4018	Non-renovated	112.655	33.7319
Non-renovated	268.845	59.9239	Non-renovated	78.3642	26.1268	Non-renovated	85.4451	28.8434	Non-renovated	163.79	42.9679	Non-renovated	187.265	31.6977	Non-renovated	118.926	32.2429
Non-renovated	162.042	39.9547	Non-renovated	92.6992	28.6474	Non-renovated	84.2947	27.854	Non-renovated	214.063	58.1817	Non-renovated	94.3774	26.8355	Non-renovated	119.08	33.9517
Non-renovated	220.811	52.3563	Non-renovated	95.742	28.4538	Non-renovated	115.407	36.443	Non-renovated	232.65	59.6293	Non-renovated	149.519	32.6759	Non-renovated	89.2062	25.0027
Non-renovated	188.838	41.5586	Non-renovated	128.526	36.2962	Non-renovated	181.6	47.0576	Non-renovated	176.39	45.977	Non-renovated	115.962	24.8477	Non-renovated	92.356	28.3479
Non-renovated	189.717	43.229	Non-renovated	156.434	43.333	Non-renovated	137.595	38.6572	Non-renovated	135.462	36.7885	Non-renovated	114.743	24.9234	Non-renovated	147.702	41.1261
Non-renovated	173.549	37.3479	Non-renovated	98.8779	28.4632	Non-renovated	100.103	31.1338	Non-renovated	158.061	42.0511	Non-renovated	101.207	40.2408	Non-renovated	93.2693	30.052
Non-renovated	220.104	48.7939	Non-renovated	81.9833	25.8865	Non-renovated	80.5482	28.9805	Non-renovated	141.722	37.3243	Non-renovated	129.567	35.2902	Non-renovated	96.0352	29.3749
Non-renovated	198.319	48.4779	Non-renovated	158.32	46.6849	Non-renovated	145.252	39.3254	Non-renovated	187.351	48.2994	Non-renovated	121.243	23.8667	Non-renovated	122.576	31.6832
Non-renovated	239.314	55.2481	Non-renovated	79.9113	25.3198	Non-renovated	105.67	33.5057	Non-renovated	150.33	41.719	Non-renovated	161.928	29.4677	Non-renovated	83.6181	27.1588
Non-renovated	170.918	40.4844	Non-renovated	74.5045	21.4275	Non-renovated	105.091	31.2421	Non-renovated	156.276	47.1099	Non-renovated	105.463	26.8724	Non-renovated	178.624	47.1295
Non-renovated	200.998	44.8297	Non-renovated	132.167	37.1603	Non-renovated	114.868	31.8162	Non-renovated	190.443	49.1246	Non-renovated	131.889	28.3444	Non-renovated	102.083	30.8668
Non-renovated	223.705	52.523	Non-renovated	104.006	32.3388	Non-renovated	119.385	32.8116	Non-renovated	304.677	76.165	Non-renovated	148.107	44.0576	Non-renovated	103.887	30.7
Non-renovated	158.198	33.8604	Non-renovated	120.64	34.6044	Non-renovated	181.198	47.4429	Non-renovated	268.996	66.5308	Non-renovated	93.2508	32.3637	Non-renovated	120.086	35.9815
Non-renovated	158.285	35.3342	Non-renovated	105.668	30.9419	Non-renovated	204.735	55.6058	Non-renovated	190.687	46.1988	Non-renovated	93.4295	28.7924	Non-renovated	98.0827	29.2748
Non-renovated	197.012	43.3703	Non-renovated	71.9965	20.7482	Non-renovated	98.9459	29.9031	Non-renovated	155.755	40.9799	Non-renovated	116.517	21.7459	Non-renovated	108.967	30.2544
Non-renovated	140.034	31.8509	Non-renovated	90.3278	25.4615	Non-renovated	185.852	44.6769	Non-renovated	200.538	54.93	Non-renovated	81.7076	39.2657	Non-renovated	122.997	33.7528
Non-renovated	165.777	36.9589	Non-renovated	161.964	47.6978	Non-renovated	109.297	33.6604	Non-renovated	257.569	65.0294	Non-renovated	95.112	41.5487	Non-renovated	105.572	30.8609
Non-renovated	168.336	36.0251	Non-renovated	179.011	46.7369	Non-renovated	121.592	34.0911	Non-renovated	306.235	77.3412	Non-renovated	94.2516	35.1848	Non-renovated	158.223	44.5689
Non-renovated	137.137	30.865	Non-renovated	105.59	31.9328	Non-renovated	132.13	36.9205	Non-renovated	249.171	65.9445	Non-renovated	81.0086	25.0111	Non-renovated	116.034	33.009
Non-renovated	136.152	30.6205	Non-renovated	81.6458	25.3066	Non-renovated	199.198	50.6478	Non-renovated	184.151	48.586	Non-renovated	79.1291	35.0983	Non-renovated	107.613	32.6032
Non-renovated	224.031	53.0096	Non-renovated	150.067	40.8686	Non-renovated	103.316	30.0858	Non-renovated	186.526	52.1535	Non-renovated	140.14	29.3436	Non-renovated	125.099	35.4047
Non-renovated	168.405	40.1021	Non-renovated	103.818	30.007	Non-renovated	122.913	36.768	Non-renovated	154.647	46.1697	Non-renovated	103.159	24.5456	Non-renovated	95.3367	26.5919
Non-renovated	163.493	38.1644	Non-renovated	110.422	32.5491	Non-renovated	108.303	32.718	Non-renovated	221.598	55.016	Non-renovated	100.381	35.2889	Non-renovated	97.2044	29.2047
Non-renovated	140.595	31.7637	Non-renovated	94.0419	27.4621	Non-renovated	98.5967	31.9028	Non-renovated	175.546	46.1531	Non-renovated	80.5499	24.0448	Non-renovated	110.769	30.0766
Non-renovated	218.807	53.0487	Non-renovated	154.462	43.3118	Non-renovated	115.88	31.3719	Non-renovated	165.331	43.7476	Non-renovated	131.831	26.2656	Non-renovated	96.1041	30.9399
Non-renovated	218.468	49.3187	Non-renovated	87.4584	25.3071	Non-renovated	170.068	43.2952	Non-renovated	228.468	59.2506	Non-renovated	127.117	30.452	Non-renovated	137.408	37.072
Non-renovated	234.839	55.0572	Non-renovated	88.9932	24.0903	Non-renovated	121.426	34.1945	Non-renovated	220.576	58.9398	Non-renovated	144.322	25.2282	Non-renovated	106.626	29.3509
Non-renovated	195.503	43.6056	Non-renovated	108.599	33.1587	Non-renovated	146.702	43.0658	Non-renovated	164.984	45.2054	Non-renovated	116.024	22.1384	Non-renovated	110.382	31.0621
Non-renovated	225.714	54	Non-renovated	123.03	36.6276	Non-renovated	108.999	32.2305	Non-renovated	154.834	44.9554	Non-renovated	144.773	38.428	Non-renovated	151.192	42.019
Non-renovated	173.913	38.1336	Non-renovated	127.287	38.5281	Non-renovated	187.682	49.908	Non-renovated	191.753	47.6323	Non-renovated	113.626	24.8762	Non-renovated	95.3367	29.2913
Non-renovated	165.033	38.5371	Non-renovated	167.379	44.5476	Non-renovated	129.042	38.5065	Non-renovated	156.232	44.9009	Non-renovated	99.3309	38.7154	Non-renovated	99.7762	29.8192
Non-renovated	130.224	29.894	Non-renovated	133.53	37.3901	Non-renovated	137.095	37.7211	Non-renovated	149.194	38.4081	Non-renovated	74.179	30.5738	Non-renovated	109.791	32.099
Non-renovated	154.699	34.2173	Non-renovated	114.64	33.2808	Non-renovated	162.478	46.9472	Non-renovated	140.563	39.4662	Non-renovated	91.3229	31.5484	Non-renovated	143.729	39.011
Non-renovated	162.843	34.3446	Non-renovated	82.1277	26.3784	Non-renovated	166.278	45.6233	Non-renovated	168.995	44.816	Non-renovated	95.3049	43.7935	Non-renovated	148.267	39.5952
Non-renovated	147.206	35.9036	Non-renovated	134.954	38.377	Non-renovated	178.711	49.6965	Non-renovated	166.042	45.0468	Non-renovated	84.6572	40.5115	Non-renovated	97.4337	28.5706
Non-renovated	184.847	41.6824	Non-renovated	67.1208	19.5827	Non-renovated	219.462	59.5687	Non-renovated	184.056	48.3438	Non-renovated	107.431	26.6128	Non-renovated	135.851	39.3397
Non-renovated	146.881	34.3553	Non-renovated	93.0559	25.1485	Non-renovated	99.5927	29.4092	Non-renovated	248.156	60.0508	Non-renovated	96.2921	44.7645	Non-renovated	83.704	25.411
Non-renovated	222.235	50.9931	Non-renovated	78.1632	21.2793	Non-renovated	180.957	47.8896	Non-renovated	271.12	66.7835	Non-renovated	145.866	25.0678	Non-renovated	191.93	49.3303
Non-renovated	124.005	29.9027	Non-renovated	85.5502	25.7207	Non-renovated	119.735	33.5256	Non-renovated	133.79	37.4639	Non-renovated	70.4774	34.8087	Non-renovated	209.261	51.7983
Non-renovated	146.992	33.76	Non-renovated	170.879	44.6155	Non-renovated	145.924	41.3293	Non-renovated	126.951	34.7416	Non-renovated	87.6049	28.0328	Non-renovated	106.373	29.9613
Non-renovated	251.277	59.2957	Non-renovated	71.0997	26.1021	Non-renovated	161.016	43.5403	Non-renovated	182.413	49.0572	Non-renovated	158.727	32.1692	Non-renovated	100.303	29.356
Non-renovated	127.913	30.122	Non-renovated	75.3889	24.7653	Non-renovated	168.152	45.1393	Non-renovated	172.314	43.8855	Non-renovated	74.5195	20.6229	Non-renovated	153.511	39.4901
Non-renovated	128.375	29.2102	Non-renovated	124.26	35.075	Non-renovated	165.027	45.7553	Non-renovated	177.624	49.9437	Non-renovated	72.8868	28.8716	Non-renovated	124.787	37.8568
Non-renovated	168.119	38.4756	Non-renovated	94.5831	26.9991	Non-renovated	155.093	42.5807	Non-renovated	188.964	49.3419	Non-renovated	96.9968	42.1347	Non-renovated	162.024	45.6614
Non-renovated	147.092	34.9999	Non-renovated	85.5799	27.0533	Non-renovated	139.863	38.6744	Non-renovated	247.403	60.4655	Non-renovated	85.7848	22.5798	Non-renovated	205.96	54.4597
Non-renovated	130.372	28.3705	Non-renovated	96.8094	28.8339	Non-renovated	131.737	37.3741	Non-renovated	161.605	43.0057	Non-renovated	72.9796	32.8478	Non-renovated	162.752	41.9931
Non-renovated	143.906	33.3179	Non-renovated	78.0144	24.8039	Non-renovated	131.177	36.6188	Non-renovated	148.097	39.3976	Non-renovated	81.246	23.4415	Non-renovated	127.051	36.8965
Non-renovated	185.886	43.9361	Non-renovated	102.571	32.2072	Non-renovated	174.122	47.3215	Non-renovated	301.161	75.2938	Non-renovated	123.923	27.6888	Non-renovated	113.556	31.1864
Non-renovated	124.205	27.5394	Non-renovated	102.891	30.6993	Non-renovated	86.1631	26.273	Non-renovated	174.888	46.4744	Non-renovated	69.8311	31.5899	Non-renovated	98.3757	29.9301
Non-renovated	191.99	45.1028	Non-renovated	91.8132	27.3641	Non-renovated	177.95	49.0655	Non-renovated	162.298	43.1455	Non-renovated	109.883	27.6554	Non-renovated	102.191	31.7666
Non-renovated	99.3978	23.3298	Non-renovated	87.7167	27.7329	Non-renovated	104.61	32.1067	Non-renovated	189.264	50.4255	Non-renovated	54.6392	37.2596	Non-renovated	108.97	32.4847
Non-renovated	154.183	35.0033	Non-renovated	113.346	31.8537	Non-renovated	184.115	47.7923	Non-renovated	117.248	35.0913	Non-renovated	89.2797	30.5655	Non-renovated	116.244	33.7323
Non-renovated	149.687	34.0881	Non-renovated	90.2257	29.1457	Non-renovated	89.1437	29.0939	Non-renovated	233.519	57.5212	Non-renovated	87.3573	47.9237	Non-renovated	109.028	29.4733
Non-renovated	210.884	49.3191	Non-renovated	97.1634	30.9188	Non-renovated	131.825	36.7794	Non-renovated	237.447	61.6417	Non-renovated	141.275	47.9967	Non-renovated	178.771	46.6431
Non-renovated	166.519	39.3529	Non-renovated	89.3263	28.3973	Non-renovated	103.909	31.3125	Non-renovated	188.14	54.1029	Non-renovated	99.444	24.4392	Non-renovated	153.284	42.8636
Non-renovated	166.271	37.855	Non-renovated	79.9806	25.2252	Non-renovated	112.011	34.3885	Non-renovated	252.03	63.7325	Non-renovated	96.6546	24.2406	Non-renovated	89.2311	26.3039
Non-renovated	144.977	32.6371	Non-renovated	86.7118	27.4683	Non-renovated	112.021	35.0278	Non-renovated	137.937	41.6532	Non-renovated	89.235	35.0962	Non-renovated	93.5763	28.4753
Non-renovated	181.093	39.9856	Non-renovated	111.877	33.2851	Non-renovated	114.147	32.017	Non-renovated	177.159	47.0365	Non-renovated	112.107	27.4324	Non-renovated	158.969	45.1625
Non-renovated	187.649	41.9047	Non-renovated	81.0084	26.1967	Non-renovated	133.33	36.8716	Non-renovated	163.785	45.4645	Non-renovated	115.068	22.0799	Non-renovated	121.047	33.509
Non-renovated	143.724	34.5064	Non-renovated	163.721	43.3243	Non-renovated	123.271	36.1836	Non-renovated	237.124	62.1374	Non-renovated	85.8605	28.9611	Non-renovated	123.725	35.9366
Non-renovated	167.322	37.2836	Non-renovated	81.8058	25.9243	Non-renovated	120.871	34.3895	Non-renovated	255.53	67.1767	Non-renovated	98.0727	35.3363	Non-renovated	111.907	35.6032
Non-renovated	187.845	42.9485	Non-renovated	110.731	32.5476	Non-renovated	97.1804	28.9688	Non-renovated	158.566	43.5854	Non-renovated	120.891	28.9882	Non-renovated	87.4834	26.4932
Non-renovated	162.504	36.1626	Non-renovated	107.648	35.7099	Non-renovated	90.9629	26.9333	Non-renovated	194.635	48.685	Non-renovated	102.072	24.9003	Non-renovated	174.511	45.4007
Non-renovated	148.134	33.2041	Non-renovated	108.33	32.0719	Non-renovated	161.593	42.018	Non-renovated	177.311	48.3954	Non-renovated	82.3831	31.2244	Non-renovated	101.344	32.0736
Non-renovated	176.7	41.1334	Non-renovated	74.5748	22.9702	Non-renovated	107.596	31.9809	Non-renovated	156.658	41.0906	Non-renovated	105.456	27.6234	Non-renovated	150.563	39.6197
Non-renovated	194.131	44.3007	Non-renovated	88.7742	28.1457	Non-renovated	172.303	46.4349	Non-renovated	140.229	37.054	Non-renovated	125.392	41.8528	Non-renovated	160.071	41.0735
Non-renovated	147.237	32.776	Non-renovated	104.158	30.9669	Non-renovated	150.311	43.1747	Non-renovated	175.286	47.4307	Non-renovated	82.2541	27.6602	Non-renovated	117.01	35.4896
Non-renovated	172.6	40.144	Non-renovated	125.66	36.4926	Non-renovated	94.5756	29.0075	Non-renovated	142.97	39.2279	Non-renovated	105.964	30.8893	Non-renovated	168.392	44.0137
Non-renovated	149.363	33.4848	Non-renovated	116.211	33.8412	Non-renovated	97.8015	30.322	Non-renovated	281.387	68.851	Non-renovated	95.4124	23.7799	Non-renovated	181.329	51.7276
Non-renovated	157.922	35.6529	Non-renovated	154.089	41.9693	Non-renovated	115.688	34.0541	Non-renovated	258.61	65.4815	Non-renovated	95.6457	42.9706	Non-renovated	94.1157	30.4341
Non-renovated	161.823	36.3015	Non-renovated	77.9989	23.0759	Non-renovated	183.905	51.0231	Non-renovated	203.784	52.2192	Non-renovated	95.4212	38.5736	Non-renovated	106.37	29.6126
Non-renovated	160.935	36.5576	Non-renovated	101.219	30.9708	Non-renovated	132.287	36.9221	Non-renovated	152.627	38.3706	Non-renovated	89.4786	31.9726	Non-renovated	154.483	43.2887
Non-renovated	157.667	34.3279	Non-renovated	127.849	36.4396	Non-renovated	116.274	36.4425	Non-renovated	239.824	61.7706	Non-renovated	95.4756	25.9472	Non-renovated	138.628	38.1546
Non-renovated	282.966	64.8231	Non-renovated	141.503	34.5228	Non-renovated	108.969	32.4846	Non-renovated	151.818	42.0633	Non-renovated	184.84	29.3562	Non-renovated	131.962	37.932
Non-renovated	188	43.7352	Non-renovated	168.794	46.9926	Non-renovated	131.513	39.0763	Non-renovated	128.149	35.822	Non-renovated	114.461	28.2398	Non-renovated	141.409	42.0627
Non-renovated	164.562	38.9872	Non-renovated	122.11	32.4254	Non-renovated	125.881	35.2689	Non-renovated	143.36	39.1731	Non-renovated	102.966	24.4773	Non-renovated	91.7225	29.6014
Non-renovated	177.085	41.3146	Non-renovated	82.1444	26.2004	Non-renovated	82.2822	27.1104	Non-renovated	142.168	39.6717	Non-renovated	110.207	41.1049	Non-renovated	103.169	30.944
Non-renovated	138.718	30.8685	Non-renovated	97.4722	29.1037	Non-renovated	174.381	47.6887	Non-renovated	143.928	39.8885	Non-renovated	81.7214	29.9455	Non-renovated	176.52	50.3874
Non-renovated	168.426	35.5314	Non-renovated	117.46	34.0064	Non-renovated	164.203	42.0916	Non-renovated	147.932	41.4285	Non-renovated	93.2041	33.7861	Non-renovated	157.161	44.2719
Non-renovated	154.107	36.3928	Non-renovated	105.186	30.0076	Non-renovated	134.764	36.2222	Non-renovated	126.422	37.3365	Non-renovated	98.6779	39.5329	Non-renovated	112.357	32.9082
Non-renovated	140.588	32.4867	Non-renovated	86.6268	28.2571	Non-renovated	110.184	33.6674	Non-renovated	213.271	56.0304	Non-renovated	79.9294	30.7669	Non-renovated	90.3122	30.185
Non-renovated	233.468	56.2476	Non-renovated	106.475	32.9808	Non-renovated	121.845	33.1166	Non-renovated	172.234	49.2194	Non-renovated	140.771	29.4279	Non-renovated	117.084	33.0192
Non-renovated	235.978	58.8086	Non-renovated	131.839	34.8657	Non-renovated	107.498	31.7532	Non-renovated	162.413	42.9178	Non-renovated	155.419	38.7789	Non-renovated	105.445	31.8119
Non-renovated	195.292	43.7598	Non-renovated	79.3443	22.1404	Non-renovated	170.269	45.942	Non-renovated	208.172	55.2687	Non-renovated	116.263	32.4836	Non-renovated	129.496	35.0578
Non-renovated	132.712	31.5568	Non-renovated	80.1807	24.5317	Non-renovated	127.436	38.6169	Non-renovated	124.645	35.6765	Non-renovated	76.9872	33.6573	Non-renovated	122.358	34.6226
Non-renovated	194.355	43.1815	Non-renovated	82.5675	25.111	Non-renovated	82.9098	25.1362	Non-renovated	193.62	52.4332	Non-renovated	119.639	31.7629	Non-renovated	158.046	43.646
Non-renovated	137.193	31.6728	Non-renovated	109.444	34.5407	Non-renovated	143.623	39.5859	Non-renovated	148.01	40.8549	Non-renovated	76.2629	30.3477	Non-renovated	119.033	35.4857
Non-renovated	163.451	36.9205	Non-renovated	76.7433	25.6049	Non-renovated	152.265	38.9935	Non-renovated	160.962	41.2513	Non-renovated	96.0268	44.9008	Non-renovated	118.511	33.4896
Non-renovated	142.697	33.7781	Non-renovated	69.6847	20.6474	Non-renovated	182.723	47.5515	Non-renovated	195.785	53.2258	Non-renovated	89.4194	29.5248	Non-renovated	103.914	31.9888
Non-renovated	213.861	51.039	Non-renovated	78.0195	26.233	Non-renovated	110.368	31.1805	Non-renovated	167.005	42.6784	Non-renovated	128.941	30.528	Non-renovated	120.33	37.1967
Non-renovated	243.911	54.6963	Non-renovated	110.48	34.5666	Non-renovated	104.454	28.5504	Non-renovated	210.875	54.7561	Non-renovated	163.586	25.4418	Non-renovated	145.784	40.9171
Non-renovated	197.267	44.7371	Non-renovated	128.161	35.073	Non-renovated	94.4077	29.3183	Non-renovated	149.886	38.2427	Non-renovated	113.764	47.0774	Non-renovated	107.907	28.3862
Non-renovated	149.302	33.2665	Non-renovated	153.307	43.7441	Non-renovated	137.763	38.0206	Non-renovated	162.742	44.1423	Non-renovated	87.6573	39.3764	Non-renovated	120.975	35.8608
Non-renovated	121.94	29.0278	Non-renovated	93.5786	26.9532	Non-renovated	248.786	64.8701	Non-renovated	159.498	45.5478	Non-renovated	72.8208	30.829	Non-renovated	193.623	51.6153
Non-renovated	134.508	30.7589	Non-renovated	79.3856	21.903	Non-renovated	183.667	50.3536	Non-renovated	203.721	51.9417	Non-renovated	80.5593	28.6052	Non-renovated	103.859	28.4227
Non-renovated	201.109	47.4844	Non-renovated	123.832	37.993	Non-renovated	154.274	39.4626	Non-renovated	163.073	44.2757	Non-renovated	124.868	27.0117	Non-renovated	146.085	42.0382
Non-renovated	239.421	54.5245	Non-renovated	67.7821	22.5319	Non-renovated	178.134	48.4533	Non-renovated	245.794	64.8175	Non-renovated	149.696	25.8013	Non-renovated	91.3052	28.7685
Non-renovated	144.751	32.364	Non-renovated	115.263	33.4066	Non-renovated	122.132	38.5968	Non-renovated	176.848	47.6058	Non-renovated	85.2952	38.3997	Non-renovated	122.239	34.6472
Non-renovated	211.831	45.9503	Non-renovated	99.045	28.0635	Non-renovated	158.339	42.1677	Non-renovated	316.904	74.5934	Non-renovated	140.739	41.9917	Non-renovated	192.71	50.7123
Non-renovated	129.506	28.6994	Non-renovated	110.27	31.9788	Non-renovated	159.134	42.059	Non-renovated	166.023	45.9242	Non-renovated	73.1049	28.367	Non-renovated	188.233	49.2311
Non-renovated	196.862	43.0343	Non-renovated	102.433	31.4668	Non-renovated	114.175	33.7614	Non-renovated	173.297	47.3143	Non-renovated	118.272	27.2963	Non-renovated	120.252	33.9336
Non-renovated	248.794	59.3189	Non-renovated	114.761	33.44	Non-renovated	183.534	50.3244	Non-renovated	225.638	56.6133	Non-renovated	170.485	32.1805	Non-renovated	190.095	51.06
Non-renovated	198.093	43.1537	Non-renovated	88.1027	28.3564	Non-renovated	122.861	34.3851	Non-renovated	172.332	46.6659	Non-renovated	129.577	30.9851	Non-renovated	109.519	30.4473
Non-renovated	162.765	36.6454	Non-renovated	86.8126	26.404	Non-renovated	171.045	45.9489	Non-renovated	220.254	55.5221	Non-renovated	97.2583	44.3997	Non-renovated	114.97	34.3475
Non-renovated	172.418	39.2996	Non-renovated	185.173	49.271	Non-renovated	118.104	34.7641	Non-renovated	171.447	48.1033	Non-renovated	110.916	25.044	Non-renovated	93.7482	28.3545
Non-renovated	157.203	36.0866	Non-renovated	113.793	33.8235	Non-renovated	174.075	44.4093	Non-renovated	164.756	40.0469	Non-renovated	97.5394	28.8324	Non-renovated	87.6883	27.328
Non-renovated	228.08	53.647	Non-renovated	110.226	31.7828	Non-renovated	103.444	30.2323	Non-renovated	171.651	45.895	Non-renovated	153.06	29.0907	Non-renovated	106.473	32.2793
Non-renovated	235.104	54.8776	Non-renovated	122.203	34.2777	Non-renovated	174.124	49.2672	Non-renovated	158.66	41.9409	Non-renovated	157.985	30.9005	Non-renovated	100.281	30.4099
Non-renovated	239.732	55.3145	Non-renovated	127.245	37.6108	Non-renovated	131.965	37.4312	Non-renovated	180.682	46.5009	Non-renovated	152.608	28.4613	Non-renovated	176.714	46.8968
Non-renovated	177.474	39.2644	Non-renovated	128.717	38.2622	Non-renovated	225.221	55.1774	Non-renovated	147.17	43.3739	Non-renovated	108.502	41.563	Non-renovated	90.3065	28.2244
Non-renovated	207.902	49.1063	Non-renovated	117.028	34.3841	Non-renovated	187.746	48.8777	Non-renovated	161.511	43.7084	Non-renovated	127.463	32.5058	Non-renovated	122.927	34.9974
Non-renovated	241.433	56.754	Non-renovated	92.6163	29.6408	Non-renovated	119.289	36.2718	Non-renovated	138.549	39.0915	Non-renovated	154.127	24.4087	Non-renovated	129.354	39.8167
Non-renovated	143.673	31.3479	Non-renovated	154.927	42.7806	Non-renovated	220.105	57.7247	Non-renovated	145.182	39.3915	Non-renovated	77.4255	26.0923	Non-renovated	150.453	41.8511
Non-renovated	125.261	28.6426	Non-renovated	86.846	26.6975	Non-renovated	194.369	49.9524	Non-renovated	188.276	51.6302	Non-renovated	69.0732	29.3804	Non-renovated	162.746	44.3164
Non-renovated	133.624	31.0499	Non-renovated	70.9904	24.4034	Non-renovated	102.95	27.8553	Non-renovated	219.817	56.6805	Non-renovated	81.7635	36.3497	Non-renovated	167.609	45.5679
Non-renovated	153.673	33.6471	Non-renovated	139.267	41.1385	Non-renovated	97.0983	27.9511	Non-renovated	143.699	40.0208	Non-renovated	91.3468	29.6756	Non-renovated	83.9379	26.7509
Non-renovated	181.839	43.1628	Non-renovated	76.979	26.6499	Non-renovated	109.619	32.8216	Non-renovated	214.177	54.1758	Non-renovated	113.527	38.6067	Non-renovated	155.421	39.2425
Non-renovated	169.866	38.5164	Non-renovated	82.5375	26.0927	Non-renovated	191.366	52.1993	Non-renovated	184.281	50.6356	Non-renovated	97.8606	28.8324	Non-renovated	167.653	43.4271
Non-renovated	135.833	30.5509	Non-renovated	134.652	37.3135	Non-renovated	81.2534	27.7628	Non-renovated	182.224	48.1426	Non-renovated	78.9402	23.3971	Non-renovated	188.768	50.2865
Non-renovated	151.22	35.4253	Non-renovated	127.485	35.7601	Non-renovated	106.778	31.465	Non-renovated	150.574	42.8038	Non-renovated	96.276	37.2747	Non-renovated	218.106	56.4081
Non-renovated	214.044	48.7079	Non-renovated	135.234	38.2749	Non-renovated	177.935	47.7188	Non-renovated	143.33	43.2326	Non-renovated	131.607	26.9592	Non-renovated	144.576	39.7991
Non-renovated	136.949	32.6891	Non-renovated	104.74	29.0661	Non-renovated	128.536	35.9424	Non-renovated	154.153	42.0571	Non-renovated	77.1892	32.3876	Non-renovated	106.882	32.2881
Non-renovated	266.003	62.204	Non-renovated	84.1021	26.8625	Non-renovated	148.469	41.1645	Non-renovated	172.8	49.2717	Non-renovated	186.361	25.2212	Non-renovated	98.2502	29.0813
Non-renovated	182.324	41.0099	Non-renovated	154.783	42.7274	Non-renovated	116.64	32.9103	Non-renovated	202.845	53.4625	Non-renovated	110.068	32.7831	Non-renovated	91.4847	27.4833
Non-renovated	147.357	34.3788	Non-renovated	101.055	30.2925	Non-renovated	147.413	40.6637	Non-renovated	239.749	63.3797	Non-renovated	86.6466	29.8592	Non-renovated	195.039	50.1414
Non-renovated	203.542	44.8472	Non-renovated	66.22	21.896	Non-renovated	193.286	48.3875	Non-renovated	207.543	52.7999	Non-renovated	131.901	29.649	Non-renovated	194.774	50.8116
Non-renovated	121.649	27.7698	Non-renovated	93.9568	28.7414	Non-renovated	96.6987	26.471	Non-renovated	194.521	54.754	Non-renovated	70.4964	27.3186	Non-renovated	107.492	30.4776
Non-renovated	125.84	29.2903	Non-renovated	120.357	35.435	Non-renovated	108.151	33.5667	Non-renovated	157.442	42.3065	Non-renovated	75.9617	31.1918	Non-renovated	158.192	42.9874
Non-renovated	198.679	47.2304	Non-renovated	155.297	43.3925	Non-renovated	115.948	35.0556	Non-renovated	250.136	64.3045	Non-renovated	134.415	33.1398	Non-renovated	166.608	46.6028
Non-renovated	139.763	32.1236	Non-renovated	86.7799	27.8173	Non-renovated	152.748	43.8598	Non-renovated	219.469	56.1766	Non-renovated	74.95	26.2575	Non-renovated	110.608	32.3036
Non-renovated	201.244	43.5469	Non-renovated	99.3389	29.3892	Non-renovated	168.382	46.3367	Non-renovated	157.836	43.6134	Non-renovated	117.338	31.2586	Non-renovated	105.842	29.9168
Non-renovated	216.525	49.683	Non-renovated	91.1683	25.4934	Non-renovated	101.401	29.6189	Non-renovated	222.526	55.088	Non-renovated	132.935	34.1177	Non-renovated	115.037	34.0132
Non-renovated	170.484	37.1622	Non-renovated	105.256	31.0579	Non-renovated	124.035	33.9409	Non-renovated	171.16	43.7315	Non-renovated	101.388	31.1623	Non-renovated	87.5313	28.5936
Non-renovated	159.619	36.949	Non-renovated	70.5645	25.4968	Non-renovated	109.14	33.0152	Non-renovated	166.495	46.8463	Non-renovated	99.8612	26.5578	Non-renovated	213.146	55.4595
Non-renovated	136.793	30.4602	Non-renovated	76.9874	23.1707	Non-renovated	108.15	32.8601	Non-renovated	137.592	39.6555	Non-renovated	76.9592	23.5981	Non-renovated	102.096	30.7129
Non-renovated	143.859	32.4678	Non-renovated	70.9564	22.8609	Non-renovated	132.026	34.9438	Non-renovated	168.717	45.5424	Non-renovated	87.8292	32.4382	Non-renovated	114.291	35.411
Non-renovated	143.294	32.9756	Non-renovated	92.6905	29.6169	Non-renovated	179.015	46.147	Non-renovated	229.994	60.9761	Non-renovated	86.8649	30.275	Non-renovated	170.862	47.3202
Non-renovated	168.25	38.0675	Non-renovated	78.4377	22.1667	Non-renovated	110.526	28.422	Non-renovated	268.51	67.4317	Non-renovated	95.4516	24.8915	Non-renovated	105.856	31.1323
Non-renovated	197.008	44.984	Non-renovated	109.481	30.1962	Non-renovated	84.2876	25.2229	Non-renovated	269.86	67.4234	Non-renovated	125.598	25.267	Non-renovated	118.342	34.7814
Non-renovated	141.342	32.7057	Non-renovated	111.556	33.2273	Non-renovated	107.47	30.5789	Non-renovated	150.644	39.0194	Non-renovated	89.7124	36.7732	Non-renovated	128.763	37.6478
Non-renovated	211.941	49.7596	Non-renovated	91.8609	29.5353	Non-renovated	143.24	41.0548	Non-renovated	155.684	45.0236	Non-renovated	130.344	28.3768	Non-renovated	127.686	36.5975
Non-renovated	132.695	30.8763	Non-renovated	95.936	29.1381	Non-renovated	85.1269	26.8061	Non-renovated	203.4	53.2301	Non-renovated	83.0609	30.0949	Non-renovated	158.738	50.3807
Non-renovated	238.563	58.3674	Non-renovated	92.9865	28.1974	Non-renovated	122.193	35.0047	Non-renovated	216.196	58.8617	Non-renovated	160.45	29.2302	Non-renovated	96.5946	30.7916
Non-renovated	166.134	37.5683	Non-renovated	107.512	31.5117	Non-renovated	188.811	45.5949	Non-renovated	181.075	47.6033	Non-renovated	103.127	50.6314	Non-renovated	164.545	43.4646
Non-renovated	154.812	33.0579	Non-renovated	134.74	37.027	Non-renovated	192.916	52.0655	Non-renovated	157.554	41.2609	Non-renovated	87.2189	27.2177	Non-renovated	207.064	55.2251
Non-renovated	204.002	45.722	Non-renovated	96.4993	28.513	Non-renovated	101.914	29.9918	Non-renovated	215.053	56.094	Non-renovated	126.573	42.7033	Non-renovated	171.117	42.5154
Non-renovated	146.008	33.3982	Non-renovated	103.565	30.4192	Non-renovated	123.819	32.4389	Non-renovated	196.745	52.2589	Non-renovated	85.731	32.9767	Non-renovated	126.499	33.9126
Non-renovated	192.055	42.5039	Non-renovated	112.697	35.4434	Non-renovated	136.909	40.8928	Non-renovated	137.138	37.3586	Non-renovated	110.272	30.2569	Non-renovated	105.173	31.5329
Non-renovated	154.685	34.7579	Non-renovated	63.7326	20.6593	Non-renovated	94.6225	29.4341	Non-renovated	197.715	52.6602	Non-renovated	86.8216	33.8217	Non-renovated	96.8223	30.3529
Non-renovated	185.246	41.1957	Non-renovated	78.7238	24.5188	Non-renovated	105.051	30.7574	Non-renovated	171.296	45.0083	Non-renovated	105.773	26.0661	Non-renovated	92.5671	26.88
Non-renovated	185.049	42.3648	Non-renovated	85.7788	25.267	Non-renovated	87.5632	27.583	Non-renovated	199.532	54.2389	Non-renovated	110.564	29.2009	Non-renovated	115.753	32.3268
Non-renovated	140.315	32.556	Non-renovated	139.04	42.078	Non-renovated	125.843	33.7872	Non-renovated	153.608	38.3573	Non-renovated	81.0405	33.2218	Non-renovated	134.411	35.5473
Non-renovated	125.781	27.3851	Non-renovated	107.341	31.1078	Non-renovated	143.691	39.28	Non-renovated	131.819	34.4409	Non-renovated	68.8742	45.2758	Non-renovated	122.361	35.3871
Non-renovated	127.495	28.7324	Non-renovated	148.117	39.266	Non-renovated	173.713	47.4553	Non-renovated	197.511	52.0779	Non-renovated	79.8504	25.7332	Non-renovated	95.9725	28.0576
Non-renovated	131.247	28.6584	Non-renovated	116.822	31.9948	Non-renovated	127.839	36.9903	Non-renovated	324.425	74.5466	Non-renovated	79.9853	31.919	Non-renovated	160.972	42.8659
Non-renovated	176.729	40.576	Non-renovated	111.238	31.1258	Non-renovated	117.647	33.8465	Non-renovated	236.706	59.7017	Non-renovated	105.158	26.5436	Non-renovated	146.621	36.9976
Non-renovated	199.001	43.6977	Non-renovated	92.5986	30.2842	Non-renovated	150.48	43.0566	Non-renovated	253.192	66.4997	Non-renovated	126.864	29.3597	Non-renovated	111.436	31.8063
Non-renovated	168.116	36.5939	Non-renovated	106.707	34.0676	Non-renovated	186.91	51.085	Non-renovated	205.845	53.441	Non-renovated	98.2821	26.0182	Non-renovated	181.255	47.6737
Non-renovated	189.902	43.5656	Non-renovated	129.83	38.0167	Non-renovated	118.389	32.7271	Non-renovated	251.722	67.5761	Non-renovated	114.731	26.158	Non-renovated	90.937	29.0532
Non-renovated	130.379	31.4184	Non-renovated	97.4324	29.9618	Non-renovated	137.723	37.4842	Non-renovated	171.068	48.8938	Non-renovated	77.9229	39.5461	Non-renovated	216.795	56.8994
Non-renovated	173.86	41.538	Non-renovated	82.7574	26.9854	Non-renovated	139.136	37.4568	Non-renovated	203.485	52.8877	Non-renovated	105.688	26.7814	Non-renovated	97.6068	29.2886
Non-renovated	209.139	47.0407	Non-renovated	117.155	33.9779	Non-renovated	185.429	51.7174	Non-renovated	149.202	40.7652	Non-renovated	124.338	21.5603	Non-renovated	82.6536	24.96
Non-renovated	138.113	32.2259	Non-renovated	99.4214	31.5155	Non-renovated	101.367	32.1736	Non-renovated	177.82	46.0052	Non-renovated	80.8878	22.6178	Non-renovated	163.555	43.4071
Non-renovated	135.813	31.047	Non-renovated	113.501	34.9361	Non-renovated	119.276	33.555	Non-renovated	176.735	49.5163	Non-renovated	83.6438	35.4306	Non-renovated	110.58	32.8846
Non-renovated	148.514	32.5407	Non-renovated	92.2973	26.8529	Non-renovated	86.3295	25.1107	Non-renovated	179.64	46.5681	Non-renovated	87.6408	29.7771	Non-renovated	152.416	40.3372
Non-renovated	172.215	39.1823	Non-renovated	86.7107	29.4556	Non-renovated	114.238	33.3871	Non-renovated	153.5	42.1014	Non-renovated	107.207	28.3354	Non-renovated	115.017	31.7562
Non-renovated	155.99	36.9272	Non-renovated	86.9312	26.2422	Non-renovated	142.818	38.2477	Non-renovated	176.087	46.4443	Non-renovated	92.6335	25.4564	Non-renovated	96.1347	28.7458
Non-renovated	220.99	48.1402	Non-renovated	113.095	32.1767	Non-renovated	179.978	47.0585	Non-renovated	246.813	64.4569	Non-renovated	146.408	27.2922	Non-renovated	112.201	32.1104
Non-renovated	190.822	44.3066	Non-renovated	82.1683	26.6269	Non-renovated	121.521	34.5721	Non-renovated	293.497	77.5261	Non-renovated	115.669	30.1276	Non-renovated	91.986	27.9136
Non-renovated	172.635	39.9357	Non-renovated	94.3247	28.0104	Non-renovated	94.338	28.1606	Non-renovated	244.339	64.8504	Non-renovated	105.795	26.7135	Non-renovated	105.335	33.4364
Non-renovated	127.257	29.0506	Non-renovated	90.4609	27.3235	Non-renovated	122.117	32.732	Non-renovated	162.7	42.57	Non-renovated	74.8956	33.0021	Non-renovated	112.319	34.1639
Non-renovated	135.152	31.9381	Non-renovated	108.112	35.1448	Non-renovated	102.235	31.6915	Non-renovated	157.228	41.1252	Non-renovated	80.6476	41.6561	Non-renovated	223.784	57.0923
Non-renovated	174.954	38.0365	Non-renovated	90.4751	26.4359	Non-renovated	109.117	32.4844	Non-renovated	242.854	61.1331	Non-renovated	104.701	30.5963	Non-renovated	92.0761	24.9226
Non-renovated	255.918	58.6882	Non-renovated	138.593	42.4678	Non-renovated	108.024	30.1465	Non-renovated	234.67	59.2246	Non-renovated	167.23	34.8479	Non-renovated	136.642	35.9791
Non-renovated	146.317	35.3856	Non-renovated	126.35	36.6963	Non-renovated	142.635	41.2314	Non-renovated	142.939	43.3059	Non-renovated	88.8834	35.4292	Non-renovated	107.201	45.7993
Non-renovated	187.777	41.6725	Non-renovated	84.8908	26.4758	Non-renovated	73.9881	22.5408	Non-renovated	165.054	43.2538	Non-renovated	110.665	27.9413	Non-renovated	106.724	31.3054
Non-renovated	162.519	36.9479	Non-renovated	95.3875	28.9964	Non-renovated	134.298	36.2521	Non-renovated	175.627	48.0928	Non-renovated	100.493	43.8462	Non-renovated	103.519	30.3126
Non-renovated	136.337	29.5827	Non-renovated	150.185	41.0135	Non-renovated	182.616	49.6615	Non-renovated	200.445	53.0213	Non-renovated	74.4217	31.3826	Non-renovated	90.0473	26.1954
Non-renovated	236.534	54.1856	Non-renovated	119.213	32.7341	Non-renovated	168.915	43.9563	Non-renovated	256.177	65.2236	Non-renovated	159.616	33.7289	Non-renovated	79.924	22.8076
Non-renovated	155.12	34.765	Non-renovated	93.4226	30.0359	Non-renovated	186.945	46.0105	Non-renovated	145.435	38.8973	Non-renovated	94.841	25.1698	Non-renovated	126.099	37.1325
Non-renovated	150.241	33.8505	Non-renovated	70.5779	22.0088	Non-renovated	120.405	34.283	Non-renovated	163.191	45.7045	Non-renovated	93.2265	25.3787	Non-renovated	183.32	48.8504
Non-renovated	184.179	41.7956	Non-renovated	144.692	40.2907	Non-renovated	101.042	31.3314	Non-renovated	172.705	44.0045	Non-renovated	111.863	29.4889	Non-renovated	89.0705	28.3058
Non-renovated	144.251	31.0996	Non-renovated	80.4587	27.3945	Non-renovated	102.102	28.4997	Non-renovated	223.377	58.9527	Non-renovated	83.7622	31.2436	Non-renovated	158.771	46.8413
Non-renovated	276.395	61.9738	Non-renovated	81.8737	25.6891	Non-renovated	134.083	34.2158	Non-renovated	144.287	38.977	Non-renovated	188.915	39.2728	Non-renovated	92.4218	29.9735
Non-renovated	199.283	44.5334	Non-renovated	81.5898	26.3568	Non-renovated	142.204	37.9099	Non-renovated	217.306	55.6009	Non-renovated	113.388	29.5025	Non-renovated	112.994	30.9729
Non-renovated	191.37	43.071	Non-renovated	77.276	22.6419	Non-renovated	156.848	41.8739	Non-renovated	120.814	32.5068	Non-renovated	113.389	30.4426	Non-renovated	77.9118	25.0945
Non-renovated	202.51	46.3306	Non-renovated	98.4973	29.5868	Non-renovated	121.153	35.8639	Non-renovated	254.727	67.9378	Non-renovated	134.456	33.0576	Non-renovated	152.632	38.2538
Non-renovated	242.564	55.3698	Non-renovated	88.203	27.3591	Non-renovated	159.607	43.8547	Non-renovated	254.149	63.4439	Non-renovated	151.279	37.2111	Non-renovated	100.762	29.1042
Non-renovated	218.76	49.2348	Non-renovated	72.5862	24.6618	Non-renovated	124.66	33.593	Non-renovated	152.678	41.4148	Non-renovated	143.821	29.0756	Non-renovated	196.481	48.9036
Non-renovated	166.661	37.4771	Non-renovated	72.2138	24.967	Non-renovated	152.148	42.8353	Non-renovated	192.203	49.0454	Non-renovated	100.869	27.6962	Non-renovated	123.832	38.4434
Non-renovated	210.18	49.7191	Non-renovated	138.644	38.3193	Non-renovated	118.878	37.4587	Non-renovated	155.851	43.4277	Non-renovated	128.908	31.8512	Non-renovated	102.588	31.2591
Non-renovated	215.872	49.446	Non-renovated	93.5574	29.4344	Non-renovated	96.2654	28.1309	Non-renovated	127.008	37.8321	Non-renovated	134.152	38.6554	Non-renovated	118.941	34.7505
Non-renovated	177.528	40.2344	Non-renovated	92.0117	28.1954	Non-renovated	164.98	46.7213	Non-renovated	166.816	45.8379	Non-renovated	111.69	30.8158	Non-renovated	108.983	31.9379
Non-renovated	134.015	30.3091	Non-renovated	77.3637	22.5161	Non-renovated	128.741	34.2562	Non-renovated	144.793	38.7458	Non-renovated	82.6083	33.0365	Non-renovated	118.559	33.4751
Non-renovated	148.087	32.3499	Non-renovated	98.3491	28.888	Non-renovated	90.0243	26.3756	Non-renovated	174.758	44.3413	Non-renovated	84.1562	26.6269	Non-renovated	96.4766	29.0427
Non-renovated	260.368	60.3709	Non-renovated	90.5189	26.8505	Non-renovated	97.5845	30.1185	Non-renovated	182.865	52.6622	Non-renovated	168.964	26.1092	Non-renovated	200.908	51.3209
Non-renovated	184.343	43.2376	Non-renovated	103.419	30.735	Non-renovated	92.5313	27.8009	Non-renovated	166.299	47.6151	Non-renovated	110.329	25.9496	Non-renovated	180.687	48.0244
Non-renovated	127.384	29.0368	Non-renovated	90.1316	28.5039	Non-renovated	165.633	46.1169	Non-renovated	123.886	33.3266	Non-renovated	76.4987	29.7553	Non-renovated	142.924	38.3949
Non-renovated	136.425	31.1858	Non-renovated	116.242	33.4441	Non-renovated	204.699	55.6164	Non-renovated	195.734	50.6246	Non-renovated	80.1188	35.986	Non-renovated	157.175	42.6015
Non-renovated	172.688	39.2464	Non-renovated	86.3864	28.8917	Non-renovated	119.027	32.7159	Non-renovated	203.97	49.4316	Non-renovated	108.868	27.5672	Non-renovated	123.207	34.0389
Non-renovated	189.328	41.703	Non-renovated	131.374	36.6062	Non-renovated	142.704	39.7594	Non-renovated	188.147	48.4223	Non-renovated	112.288	26.8403	Non-renovated	141.699	39.4306
Non-renovated	159.352	38.8796	Non-renovated	96.336	29.2869	Non-renovated	120.58	35.4376	Non-renovated	161.243	43.5764	Non-renovated	94.1429	27.861	Non-renovated	178.243	46.3531
Non-renovated	172.77	38.6142	Non-renovated	85.3818	25.5162	Non-renovated	114.978	35.6653	Non-renovated	173.526	47.374	Non-renovated	114.036	41.9312	Non-renovated	96.9649	26.2348
Non-renovated	187.958	42.638	Non-renovated	64.5279	23.2026	Non-renovated	130.399	36.3412	Non-renovated	159.4	42.6095	Non-renovated	112.022	34.2403	Non-renovated	89.8113	27.1678
Non-renovated	152.555	33.4002	Non-renovated	124.895	36.4796	Non-renovated	135.091	38.0482	Non-renovated	193.426	51.4345	Non-renovated	85.1009	34.3399	Non-renovated	173.021	47.3542
Non-renovated	228.463	53.9068	Non-renovated	122.51	33.6788	Non-renovated	94.3919	27.5477	Non-renovated	207.495	53.4601	Non-renovated	135.129	27.3536	Non-renovated	117.314	31.6228
Non-renovated	174.593	41.6669	Non-renovated	111.553	30.4587	Non-renovated	154.467	39.4651	Non-renovated	272.616	69.1249	Non-renovated	104.714	28.9237	Non-renovated	117.42	33.3502
Non-renovated	192.892	44.9859	Non-renovated	107.991	31.4314	Non-renovated	229.619	60.0629	Non-renovated	166.624	48.1732	Non-renovated	120.476	27.5902	Non-renovated	119.259	34.4512
Non-renovated	133.525	30.6309	Non-renovated	79.8246	26.4026	Non-renovated	101.759	30.8252	Non-renovated	142.551	41.207	Non-renovated	79.1513	33.759	Non-renovated	100.314	29.7175
Non-renovated	164.938	36.7916	Non-renovated	83.0619	25.7994	Non-renovated	149.815	42.1958	Non-renovated	163.172	45.3318	Non-renovated	97.4549	26.7782	Non-renovated	82.4316	22.3682
Non-renovated	185.336	41.3582	Non-renovated	110.593	35.2588	Non-renovated	137.63	39.3463	Non-renovated	159.592	44.4801	Non-renovated	112.901	37.495	Non-renovated	154.649	44.5933
Non-renovated	185.439	43.9146	Non-renovated	104.24	29.2053	Non-renovated	106.159	31.3663	Non-renovated	272.535	70.9981	Non-renovated	111.137	36.8347	Non-renovated	115.462	32.0791
Non-renovated	147.688	32.8423	Non-renovated	114.448	32.9654	Non-renovated	127.529	34.6115	Non-renovated	178.351	48.6712	Non-renovated	91.8425	25.4938	Non-renovated	113.468	34.995
Non-renovated	121.762	27.3316	Non-renovated	101.173	29.1668	Non-renovated	119.403	33.6687	Non-renovated	290.465	73.1947	Non-renovated	70.0796	37.1422	Non-renovated	138.798	39.3232
Non-renovated	210.004	50.9848	Non-renovated	104.146	30.9724	Non-renovated	118.703	34.5923	Non-renovated	252.538	60.0166	Non-renovated	127.178	36.5003	Non-renovated	105.848	30.9908
Non-renovated	165.938	36.3772	Non-renovated	130.629	37.6041	Non-renovated	105.327	31.5537	Non-renovated	225.563	57.793	Non-renovated	99.0608	32.5622	Non-renovated	110.496	33.8144
Non-renovated	248.12	57.3767	Non-renovated	121.535	35.9885	Non-renovated	113.41	32.4603	Non-renovated	177.206	47.3252	Non-renovated	163.28	26.678	Non-renovated	145.591	39.9286
Non-renovated	133.173	29.8863	Non-renovated	99.989	29.4209	Non-renovated	111.983	32.6514	Non-renovated	167.06	48.3799	Non-renovated	77.0292	28.7163	Non-renovated	116.871	32.1352
Non-renovated	141.419	32.1186	Non-renovated	85.7234	26.92	Non-renovated	210.459	55.7588	Non-renovated	149.098	43.5657	Non-renovated	84.591	47.5501	Non-renovated	119.59	34.4326
Non-renovated	141.051	31.3334	Non-renovated	81.7695	25.0413	Non-renovated	131.321	36.0665	Non-renovated	189.558	50.1571	Non-renovated	82.037	32.8238	Non-renovated	127.444	34.9941
Non-renovated	207.212	48.5335	Non-renovated	84.4233	27.4942	Non-renovated	120.564	34.8175	Non-renovated	292.143	69.3234	Non-renovated	132.89	21.9708	Non-renovated	141.154	39.4035
Non-renovated	124.428	29.517	Non-renovated	132.503	36.0835	Non-renovated	131.781	34.8777	Non-renovated	154.505	41.6876	Non-renovated	69.9793	35.7677	Non-renovated	156.975	41.4741
Non-renovated	129.725	29.5888	Non-renovated	150.116	44.0347	Non-renovated	81.4468	24.859	Non-renovated	157.025	44.6718	Non-renovated	79.2011	36.5178	Non-renovated	106.253	30.4093
Non-renovated	167.22	38.2607	Non-renovated	87.4314	26.6327	Non-renovated	157.386	44.3286	Non-renovated	160.597	46.8909	Non-renovated	99.7195	28.6151	Non-renovated	181.624	46.3758
Non-renovated	185.843	41.8177	Non-renovated	100.736	31.9299	Non-renovated	112.77	33.3629	Non-renovated	249.195	62.2576	Non-renovated	111.577	29.1779	Non-renovated	109.421	30.3171
Non-renovated	178.067	38.8248	Non-renovated	75.2022	25.2145	Non-renovated	84.4124	25.8193	Non-renovated	144.224	39.5868	Non-renovated	116.352	24.5765	Non-renovated	159.567	43.9468
Non-renovated	130.113	29.1777	Non-renovated	123.699	35.8457	Non-renovated	139.076	37.4038	Non-renovated	145.101	39.7307	Non-renovated	75.0393	28.2724	Non-renovated	153.101	40.3299
Non-renovated	269.706	62.4562	Non-renovated	85.1477	27.5414	Non-renovated	134.564	37.5125	Non-renovated	212.526	52.8844	Non-renovated	181.443	38.2596	Non-renovated	114.793	34.0401
Non-renovated	167.177	36.7022	Non-renovated	92.1007	27.0642	Non-renovated	150.331	42.4068	Non-renovated	181.838	48.1288	Non-renovated	99.6428	30.4794	Non-renovated	103.837	30.9033
Non-renovated	150.82	34.0794	Non-renovated	98.0021	29.256	Non-renovated	180.583	50.2277	Non-renovated	210.641	56.0759	Non-renovated	85.1576	29.0396	Non-renovated	198.147	51.242
Non-renovated	158.899	36.4354	Non-renovated	147.844	40.6943	Non-renovated	134.098	37.6072	Non-renovated	141.308	38.3294	Non-renovated	98.1946	24.5295	Non-renovated	96.5412	30.2485
Non-renovated	202.557	47.2093	Non-renovated	89.9611	28.3569	Non-renovated	114.913	29.9838	Non-renovated	159.021	41.8228	Non-renovated	125.979	22.8476	Non-renovated	96.1815	27.3838
Non-renovated	150.981	33.5434	Non-renovated	95.7271	30.2029	Non-renovated	144.924	40.2465	Non-renovated	162.61	45.1545	Non-renovated	84.5201	22.1582	Non-renovated	128.531	34.5758
Non-renovated	184.162	41.2787	Non-renovated	79.4469	24.2387	Non-renovated	153.605	42.9716	Non-renovated	166.691	44.287	Non-renovated	106.243	29.9651	Non-renovated	111.563	31.2943
Non-renovated	191.344	42.7654	Non-renovated	91.3129	27.5933	Non-renovated	137.94	35.815	Non-renovated	168.604	45.5289	Non-renovated	114.452	23.3905	Non-renovated	88.1447	27.2689
Non-renovated	228.282	53.1041	Non-renovated	111.57	31.4899	Non-renovated	114.515	34.1069	Non-renovated	255.576	62.1055	Non-renovated	140.369	26.3999	Non-renovated	95.3748	27.412
Non-renovated	148.232	34.8201	Non-renovated	96.3155	28.0578	Non-renovated	138.805	40.1314	Non-renovated	234.253	58.8036	Non-renovated	84.215	34.3056	Non-renovated	146.485	42.2888
Non-renovated	235.822	52.5157	Non-renovated	95.8487	28.0481	Non-renovated	136.585	33.608	Non-renovated	135.655	34.8608	Non-renovated	140.643	36.4561	Non-renovated	106.154	32.2787
Non-renovated	140.443	32.3087	Non-renovated	97.5591	32.0991	Non-renovated	138.289	39.1986	Non-renovated	311.182	75.8368	Non-renovated	80.7957	30.6613	Non-renovated	91.92	27.7338
Non-renovated	281.579	65.9964	Non-renovated	87.396	28.9321	Non-renovated	108.899	33.2647	Non-renovated	238.267	60.4977	Non-renovated	192.127	37.4108	Non-renovated	99.6382	31.1621
Non-renovated	220.163	50.0622	Non-renovated	84.7224	27.3862	Non-renovated	118.774	34.2571	Non-renovated	237.736	60.0932	Non-renovated	135.65	26.4801	Non-renovated	112.187	33.4537
Non-renovated	139.386	31.7418	Non-renovated	121	33.2352	Non-renovated	129.569	36.7583	Non-renovated	233.086	58.4687	Non-renovated	88.3725	32.2587	Non-renovated	106.192	30.4752
Non-renovated	177.382	40.7496	Non-renovated	89.7797	25.992	Non-renovated	109.643	32.679	Non-renovated	195.588	54.0855	Non-renovated	112.638	28.882	Non-renovated	78.0214	24.9021
Non-renovated	116.589	26.7496	Non-renovated	88.3607	26.5488	Non-renovated	119.488	33.2866	Non-renovated	170.257	45.0065	Non-renovated	63.0809	28.0411	Non-renovated	114.258	33.1649
Non-renovated	159.211	37.1014	Non-renovated	136.376	37.9753	Non-renovated	137.964	36.7892	Non-renovated	129.619	36.2356	Non-renovated	94.6424	23.9287	Non-renovated	89.234	29.5281
Non-renovated	219.738	51.8772	Non-renovated	81.3863	26.3503	Non-renovated	150.841	40.6623	Non-renovated	216.829	51.9383	Non-renovated	134.132	25.8364	Non-renovated	86.2258	27.4152
Non-renovated	127.028	29.5305	Non-renovated	81.0351	26.2425	Non-renovated	155.948	43.0864	Non-renovated	275.379	69.7524	Non-renovated	76.1345	27.2264	Non-renovated	94.0852	27.437
Non-renovated	176.149	39.3934	Non-renovated	81.7368	26.0755	Non-renovated	115.867	34.8956	Non-renovated	152.937	41.711	Non-renovated	105.049	37.0031	Non-renovated	91.7106	27.7004
Non-renovated	180.358	39.5786	Non-renovated	125.4	37.0496	Non-renovated	86.0939	24.6661	Non-renovated	196.936	50.624	Non-renovated	104.948	28.6404	Non-renovated	121.269	35.0561
Non-renovated	188.441	41.3359	Non-renovated	89.4362	29.0604	Non-renovated	196.465	50.7982	Non-renovated	167.436	44.3195	Non-renovated	122.109	38.2452	Non-renovated	115.7	31.9881
Non-renovated	179.69	37.7569	Non-renovated	73.0259	25.0386	Non-renovated	110.275	30.6786	Non-renovated	158.277	43.8839	Non-renovated	103.097	28.1914	Non-renovated	159.616	41.2957
Non-renovated	171.943	38.8649	Non-renovated	98.0363	29.0902	Non-renovated	117.781	35.4398	Non-renovated	126.695	39.7661	Non-renovated	110.087	25.8014	Non-renovated	95.7658	27.5988
Non-renovated	159.003	36.1957	Non-renovated	122.432	36.6584	Non-renovated	126.663	37.5387	Non-renovated	204.067	56.0591	Non-renovated	102.471	26.4308	Non-renovated	155.576	43.6331
Non-renovated	232.971	53.6011	Non-renovated	127.535	36.5767	Non-renovated	181.077	47.3095	Non-renovated	209.482	56.5688	Non-renovated	146.229	33.6081	Non-renovated	169.975	44.9803
Non-renovated	143.706	32.4284	Non-renovated	103.827	30.279	Non-renovated	88.7728	26.9178	Non-renovated	155.719	44.2183	Non-renovated	85.6275	28.353	Non-renovated	134.838	37.3056
Non-renovated	235.914	55.888	Non-renovated	88.3376	27.0146	Non-renovated	171.864	44.4378	Non-renovated	163.699	46.6364	Non-renovated	143.029	40.9685	Non-renovated	117.631	34.5071
Non-renovated	159.044	35.9225	Non-renovated	115.827	35.3272	Non-renovated	108.834	34.1854	Non-renovated	163.02	44.184	Non-renovated	99.9994	33.4046	Non-renovated	102.921	28.3011
Non-renovated	138.197	30.0001	Non-renovated	79.8463	24.711	Non-renovated	156.069	45.157	Non-renovated	152.338	44.4273	Non-renovated	85.3008	38.23	Non-renovated	104.247	32.403
Non-renovated	148.896	31.6568	Non-renovated	89.0547	26.6085	Non-renovated	150.489	42.7968	Non-renovated	204.163	51.6364	Non-renovated	92.8831	25.1964	Non-renovated	109.94	29.7878
Non-renovated	226.114	53.2156	Non-renovated	112.726	33.6554	Non-renovated	122.955	36.7552	Non-renovated	194.425	48.0816	Non-renovated	136.619	27.7778	Non-renovated	145.077	39.3749
Non-renovated	169.475	36.5867	Non-renovated	105.749	30.772	Non-renovated	89.1664	28.1701	Non-renovated	181.955	49.5215	Non-renovated	98.0215	24.5114	Non-renovated	82.8248	25.5682
Non-renovated	188.406	42.8726	Non-renovated	121.862	34.1475	Non-renovated	93.0964	30.0447	Non-renovated	204.333	52.6307	Non-renovated	111.809	33.6388	Non-renovated	119.614	34.0942
Non-renovated	255.255	58.8553	Non-renovated	151.942	41.8296	Non-renovated	103.206	31.9865	Non-renovated	238.683	58.878	Non-renovated	161.032	44.7305	Non-renovated	154.443	42.6955
Non-renovated	267.891	59.2237	Non-renovated	93.2523	26.6577	Non-renovated	183.672	49.8941	Non-renovated	189.455	51.7537	Non-renovated	168.441	27.0301	Non-renovated	215.054	57.3105
Non-renovated	183.979	41.8717	Non-renovated	133.131	37.4338	Non-renovated	141.72	37.436	Non-renovated	181.739	50.3438	Non-renovated	106.958	31.3098	Non-renovated	156.716	43.6444
Non-renovated	245.558	56.7126	Non-renovated	60.8831	20.5616	Non-renovated	206.026	55.0113	Non-renovated	164.594	45.1611	Non-renovated	157.002	27.0916	Non-renovated	104.913	31.8538
Non-renovated	173.032	39.1454	Non-renovated	117.065	33.7312	Non-renovated	116.723	33.7718	Non-renovated	188.82	47.8843	Non-renovated	108.043	37.0703	Non-renovated	178.969	45.309
Non-renovated	172.674	38.2998	Non-renovated	77.1574	23.2892	Non-renovated	121.492	34.2395	Non-renovated	287.625	68.747	Non-renovated	101.566	35.9032	Non-renovated	231.725	58.9429
Non-renovated	166.645	39.6005	Non-renovated	74.9784	21.3451	Non-renovated	117.226	33.7184	Non-renovated	245.467	59.7751	Non-renovated	108.465	21.5144	Non-renovated	102.496	32.2636
Non-renovated	143.083	34.6091	Non-renovated	132.371	36.9494	Non-renovated	150.244	40.8957	Non-renovated	178.018	45.6232	Non-renovated	83.8543	32.2966	Non-renovated	111.459	33.2089
Non-renovated	144.468	34.1091	Non-renovated	102.238	30.6842	Non-renovated	89.9121	26.6046	Non-renovated	146.622	39.665	Non-renovated	83.4439	41.0259	Non-renovated	166.111	44.2042
Non-renovated	216.48	50.252	Non-renovated	63.5407	20.4613	Non-renovated	110.988	34.2411	Non-renovated	164.065	45.9085	Non-renovated	136.865	45.7142	Non-renovated	143.002	40.5114
Non-renovated	226.179	51.2671	Non-renovated	84.4579	25.5298	Non-renovated	134.27	37.3103	Non-renovated	229.93	58.11	Non-renovated	139.756	28.2663	Non-renovated	199.934	48.5312
Non-renovated	175.513	38.2188	Non-renovated	117.262	33.8157	Non-renovated	109.605	35.7093	Non-renovated	178.175	49.7926	Non-renovated	103.931	44.2165	Non-renovated	131.271	37.0688
Non-renovated	167.301	37.5987	Non-renovated	100.765	30.3694	Non-renovated	111.621	32.541	Non-renovated	154.744	41.9014	Non-renovated	99.5654	26.0083	Non-renovated	197.819	52.641
Non-renovated	205.517	46.6	Non-renovated	109.67	32.6793	Non-renovated	87.9707	26.9215	Non-renovated	147.35	40.6403	Non-renovated	122.011	32.4073	Non-renovated	106.497	28.6046
Non-renovated	270.84	62.4718	Non-renovated	85.0441	26.1049	Non-renovated	106.527	31.4095	Non-renovated	132.101	38.2907	Non-renovated	169.602	43.2275	Non-renovated	195.9	53.7421
Non-renovated	168.939	38.5108	Non-renovated	75.0732	26.0952	Non-renovated	124.812	35.5003	Non-renovated	154.565	40.508	Non-renovated	97.4252	39.2617	Non-renovated	112.581	31.8171
Non-renovated	165.193	37.0427	Non-renovated	106.876	29.9421	Non-renovated	118.116	33.6552	Non-renovated	194.821	50.468	Non-renovated	93.8082	27.6858	Non-renovated	95.0914	29.3345
Non-renovated	249.613	58.1937	Non-renovated	73.2126	23.9555	Non-renovated	102.211	32.3287	Non-renovated	143.452	41.1329	Non-renovated	163.669	32.9711	Non-renovated	181.176	46.3723
Non-renovated	170.23	38.3943	Non-renovated	77.8215	24.2083	Non-renovated	82.5264	24.4055	Non-renovated	176.908	49.8418	Non-renovated	95.9959	36.5615	Non-renovated	159.617	42.5359
Non-renovated	130.938	29.5867	Non-renovated	97.4635	28.0437	Non-renovated	92.4866	28.0443	Non-renovated	184.085	50.457	Non-renovated	78.6893	30.5364	Non-renovated	134.406	36.9031
Non-renovated	159.951	35.4968	Non-renovated	109.365	30.8825	Non-renovated	108.81	32.7489	Non-renovated	194.054	50.7607	Non-renovated	102.947	30.4167	Non-renovated	153.553	41.8045
Non-renovated	197.987	44.4904	Non-renovated	141.868	42.1479	Non-renovated	96.5992	28.3737	Non-renovated	117.611	31.0521	Non-renovated	128.388	37.1056	Non-renovated	101.174	31.1184
Non-renovated	222.671	49.8841	Non-renovated	152.624	41.5533	Non-renovated	149.078	43.0857	Non-renovated	171.084	45.1849	Non-renovated	149.427	21.9653	Non-renovated	92.0635	28.4608
Non-renovated	205.644	49.2892	Non-renovated	80.2358	25.9951	Non-renovated	119.28	34.819	Non-renovated	142.059	41.9873	Non-renovated	128.807	39.5398	Non-renovated	196.805	54.3417
Non-renovated	179.419	42.1982	Non-renovated	87.9088	23.2264	Non-renovated	160.81	42.7715	Non-renovated	172.537	43.0218	Non-renovated	116.328	23.3029	Non-renovated	88.4826	24.6118
Non-renovated	169.325	38.6569	Non-renovated	118.34	33.9954	Non-renovated	124.255	36.1842	Non-renovated	150.033	43.4976	Non-renovated	107.73	24.7907	Non-renovated	165.252	44.2156
Non-renovated	176.361	37.241	Non-renovated	73.868	23.7797	Non-renovated	76.0498	27.054	Non-renovated	253.242	62.5374	Non-renovated	107.891	35.8385	Non-renovated	112.608	33.2159
Non-renovated	154.314	35.808	Non-renovated	81.614	25.9732	Non-renovated	131.265	37.5238	Non-renovated	190.523	49.3471	Non-renovated	85.8924	27.8159	Non-renovated	124.298	34.937
Non-renovated	162.11	35.5283	Non-renovated	134.552	38.1558	Non-renovated	136.778	36.7326	Non-renovated	198.779	53.0668	Non-renovated	105.356	25.8825	Non-renovated	128.431	36.851
Non-renovated	153.362	35.8764	Non-renovated	74.4218	21.4607	Non-renovated	141.619	39.7839	Non-renovated	193.836	51.4284	Non-renovated	90.3806	31.0788	Non-renovated	177.518	49.7536
Non-renovated	209.547	49.7744	Non-renovated	91.7823	26.9101	Non-renovated	157.667	41.5759	Non-renovated	128.632	36.3997	Non-renovated	125.095	29.746	Non-renovated	106.563	31.5068
Non-renovated	198.538	45.3268	Non-renovated	149.203	41.5696	Non-renovated	122.469	32.8448	Non-renovated	281.811	70.0055	Non-renovated	118.26	30.6377	Non-renovated	127.352	38.4708
Non-renovated	134.739	30.83	Non-renovated	118.887	36.486	Non-renovated	203.706	50.7692	Non-renovated	262.066	67.4884	Non-renovated	75.6868	33.94	Non-renovated	123.399	36.4299
Non-renovated	162.599	35.7886	Non-renovated	103.404	28.7833	Non-renovated	184.226	47.6389	Non-renovated	185.657	48.7139	Non-renovated	101.655	27.4037	Non-renovated	135.236	39.2333
Non-renovated	142.651	31.5554	Non-renovated	96.0901	29.7968	Non-renovated	218.195	57.9939	Non-renovated	234.61	60.9128	Non-renovated	79.1427	25.6996	Non-renovated	128.65	35.0007
Non-renovated	120.737	28.9243	Non-renovated	87.6723	26.8153	Non-renovated	210.321	56.6048	Non-renovated	191.904	48.8183	Non-renovated	68.381	28.7916	Non-renovated	170.23	46.5792
Non-renovated	176.076	40.6027	Non-renovated	101.929	29.028	Non-renovated	115.96	34.3995	Non-renovated	166.525	43.9136	Non-renovated	112.363	28.3903	Non-renovated	94.847	25.7593
Non-renovated	205.784	47.1141	Non-renovated	118.297	33.5728	Non-renovated	132.802	36.9823	Non-renovated	200.935	52.0906	Non-renovated	116.479	28.6862	Non-renovated	115.047	35.5953
Non-renovated	175.423	39.9008	Non-renovated	90.9524	29.1332	Non-renovated	206.225	54.526	Non-renovated	304.537	77.8108	Non-renovated	103.538	29.3061	Non-renovated	90.7143	28.4732
Non-renovated	137.762	30.3985	Non-renovated	82.9601	24.8753	Non-renovated	182.363	49.7345	Non-renovated	142.884	37.4467	Non-renovated	73.6689	27.1028	Non-renovated	128.739	37.6828
Non-renovated	199.266	46.1635	Non-renovated	116.838	34.0826	Non-renovated	156.919	45.5539	Non-renovated	134.441	38.5645	Non-renovated	122.565	27.9383	Non-renovated	125.832	36.0598
Non-renovated	203.055	47.9983	Non-renovated	144.964	37.7538	Non-renovated	170.91	43.4606	Non-renovated	153.065	41.8693	Non-renovated	124.125	26.4406	Non-renovated	147.214	40.6032
Non-renovated	193.841	45.1427	Non-renovated	106.937	31.2942	Non-renovated	174.613	49.973	Non-renovated	179.599	46.7633	Non-renovated	120.233	31.9918	Non-renovated	119.612	33.458
Non-renovated	158.43	35.9649	Non-renovated	77.1418	22.8897	Non-renovated	176.596	45.3556	Non-renovated	273.596	66.5006	Non-renovated	95.5586	33.5061	Non-renovated	153.11	42.7703
Non-renovated	153.852	34.8143	Non-renovated	93.5073	27.4711	Non-renovated	198.907	49.1548	Non-renovated	175.782	45.3876	Non-renovated	91.5019	32.2462	Non-renovated	182.82	49.198
Non-renovated	152.29	33.9452	Non-renovated	112.203	32.3003	Non-renovated	117.164	33.6083	Non-renovated	149.463	42.2766	Non-renovated	93.3039	28.4462	Non-renovated	95.3267	28.7994
Non-renovated	207.747	46.8045	Non-renovated	135.331	36.6883	Non-renovated	136.132	39.7377	Non-renovated	179.47	46.4737	Non-renovated	128.662	29.7233	Non-renovated	127.759	36.8528
Non-renovated	166.523	37.4803	Non-renovated	138.885	37.1841	Non-renovated	199.372	50.8624	Non-renovated	145.302	40.4341	Non-renovated	103.292	30.2852	Non-renovated	118.165	36.0745
Non-renovated	232.486	52.8334	Non-renovated	96.1699	28.06	Non-renovated	187.98	51.3584	Non-renovated	196.422	51.6168	Non-renovated	153.647	22.6977	Non-renovated	134.673	38.2221
Non-renovated	248.52	56.7046	Non-renovated	92.1752	29.1286	Non-renovated	119.825	33.8147	Non-renovated	271.992	67.7005	Non-renovated	158.427	27.8505	Non-renovated	162.912	42.5623
Non-renovated	161.009	35.1699	Non-renovated	101.252	29.9328	Non-renovated	129.666	36.2152	Non-renovated	145.218	42.38	Non-renovated	93.7975	38.1216	Non-renovated	142.995	38.7937
Non-renovated	162.455	37.6519	Non-renovated	108.695	32.1497	Non-renovated	159.239	41.9127	Non-renovated	168.959	45.0151	Non-renovated	98.1692	48.532	Non-renovated	99.8613	27.4039
Non-renovated	202.669	46.2537	Non-renovated	108.623	31.2845	Non-renovated	107.663	32.9963	Non-renovated	196.477	51.4374	Non-renovated	122.934	24.2913	Non-renovated	149.907	40.9209
Non-renovated	185.521	41.2756	Non-renovated	84.2304	26.7817	Non-renovated	69.1493	23.9021	Non-renovated	155.879	46.3146	Non-renovated	112.474	35.9957	Non-renovated	139.785	40.2428
Non-renovated	196.249	44.7636	Non-renovated	86.2601	28.6674	Non-renovated	123.824	36.203	Non-renovated	139.805	37.5031	Non-renovated	116.976	28.4896	Non-renovated	83.2084	27.7611
Non-renovated	179.843	41.1754	Non-renovated	84.6598	26.9328	Non-renovated	181.683	48.9471	Non-renovated	259.031	65.7322	Non-renovated	116.669	26.5223	Non-renovated	119.475	33.6876
Non-renovated	186.024	42.516	Non-renovated	161.401	43.4867	Non-renovated	144.119	38.5974	Non-renovated	158.911	44.9677	Non-renovated	120.805	26.2503	Non-renovated	99.2773	30.0558
Non-renovated	229.611	53.4744	Non-renovated	160.795	42.9379	Non-renovated	119.511	34.806	Non-renovated	180.435	47.9109	Non-renovated	143.184	23.1954	Non-renovated	163.329	43.731
Non-renovated	146.24	31.5648	Non-renovated	76.3967	23.5028	Non-renovated	163.337	43.6637	Non-renovated	208.532	54.1905	Non-renovated	86.5307	28.3549	Non-renovated	115.493	32.2453
Non-renovated	153.876	36.1456	Non-renovated	158.426	42.1455	Non-renovated	121.698	36.6243	Non-renovated	258.572	64.9993	Non-renovated	93.2877	30.9974	Non-renovated	85.3485	28.1827
Non-renovated	185.01	41.0201	Non-renovated	67.5689	22.6335	Non-renovated	86.3194	31.0146	Non-renovated	209.201	55.3013	Non-renovated	105.29	30.4902	Non-renovated	99.0648	29.7892
Non-renovated	153.838	35.6848	Non-renovated	108.093	30.9528	Non-renovated	157.702	43.369	Non-renovated	226.854	59.2556	Non-renovated	97.5664	31.4246	Non-renovated	78.0474	24.2421
Non-renovated	255.136	60.6654	Non-renovated	83.2548	22.357	Non-renovated	130.902	37.1887	Non-renovated	205.731	56.6266	Non-renovated	163.461	32.1756	Non-renovated	157.134	42.1174
Non-renovated	172.777	37.9961	Non-renovated	80.0072	25.9075	Non-renovated	144.103	40.92	Non-renovated	154.372	42.0387	Non-renovated	106.673	25.7811	Non-renovated	173.889	47.1664
Non-renovated	246.886	57.4405	Non-renovated	177.207	48.3646	Non-renovated	88.3966	26.3604	Non-renovated	174.876	47.9957	Non-renovated	160.048	42.724	Non-renovated	120.455	35.9303
Non-renovated	232.708	54.9902	Non-renovated	101.468	28.8196	Non-renovated	125.849	37.7003	Non-renovated	144.517	38.8461	Non-renovated	151.042	24.5206	Non-renovated	126.678	35.2736
Non-renovated	171.12	39.1708	Non-renovated	133.745	37.2305	Non-renovated	141.11	38.1933	Non-renovated	166.697	42.5573	Non-renovated	104.428	27.5169	Non-renovated	134.711	36.5032
Non-renovated	169.376	38.8314	Non-renovated	96.4008	29.7849	Non-renovated	104.404	30.3675	Non-renovated	151.305	41.3434	Non-renovated	103.366	35.4925	Non-renovated	95.0525	29.2433
Non-renovated	226.472	51.8566	Non-renovated	120.26	34.7224	Non-renovated	102.201	32.9853	Non-renovated	159.903	41.7428	Non-renovated	143.094	26.5118	Non-renovated	120.848	35.6284
Non-renovated	135.217	30.4365	Non-renovated	81.7337	25.6046	Non-renovated	110.96	32.8021	Non-renovated	179.556	49.4195	Non-renovated	76.3853	28.1392	Non-renovated	102.892	30.8063
Non-renovated	153.632	33.4623	Non-renovated	99.5152	30.1632	Non-renovated	87.2258	26.2937	Non-renovated	224.233	60.8621	Non-renovated	90.067	34.5141	Non-renovated	109.997	31.5602
Non-renovated	172.009	38.6542	Non-renovated	95.6757	28.0941	Non-renovated	152.57	40.6082	Non-renovated	182.621	50.6182	Non-renovated	98.9912	31.5	Non-renovated	75.9128	25.0492
Non-renovated	129.426	28.7657	Non-renovated	120.708	33.0439	Non-renovated	156.682	40.2995	Non-renovated	184.67	51.4921	Non-renovated	77.8652	34.5563	Non-renovated	142.45	40.281
Non-renovated	149.013	32.0439	Non-renovated	107.766	30.4535	Non-renovated	129.162	34.5656	Non-renovated	216.169	51.8025	Non-renovated	82.8193	22.1301	Non-renovated	200.816	52.1701
Non-renovated	250.954	56.727	Non-renovated	70.1595	23.2387	Non-renovated	136.59	35.2933	Non-renovated	228.292	55.6689	Non-renovated	155.671	22.7504	Non-renovated	148.77	39.9276
Non-renovated	157.377	36.7869	Non-renovated	137.2	40.789	Non-renovated	114.138	33.4349	Non-renovated	166.146	44.0206	Non-renovated	98.247	22.7015	Non-renovated	112.603	32.5967
Non-renovated	158.721	36.8686	Non-renovated	82.764	25.7153	Non-renovated	156.434	44.1239	Non-renovated	148.399	42.2874	Non-renovated	98.9673	25.7482	Non-renovated	109.807	32.5166
Non-renovated	128.469	29.3998	Non-renovated	127.65	33.9893	Non-renovated	184.215	50.4348	Non-renovated	194.514	51.7807	Non-renovated	74.9414	22.7963	Non-renovated	114.449	33.5697
Non-renovated	174.912	41.1829	Non-renovated	118.088	35.0117	Non-renovated	103.71	31.1865	Non-renovated	273.466	67.0884	Non-renovated	114.037	29.9473	Non-renovated	119.928	36.2056
Non-renovated	157.132	38.09	Non-renovated	95.734	31.6874	Non-renovated	269.197	69.5161	Non-renovated	119.594	33.2273	Non-renovated	93.3085	30.2404	Non-renovated	115.6	33.8578
Non-renovated	184.656	41.9804	Non-renovated	99.3866	31.4957	Non-renovated	164.218	42.4311	Non-renovated	153.639	42.2815	Non-renovated	109.176	32.2993	Non-renovated	138.248	41.3854
Non-renovated	191.753	44.8635	Non-renovated	82.2481	26.5238	Non-renovated	106.806	30.1702	Non-renovated	124.761	33.1302	Non-renovated	122.728	30.2155	Non-renovated	106.084	31.8716
Non-renovated	146.401	33.6996	Non-renovated	112.44	30.9902	Non-renovated	120.501	33.541	Non-renovated	166.899	43.2551	Non-renovated	87.4555	25.0545	Non-renovated	141.832	38.5071
Non-renovated	258.745	59.2143	Non-renovated	92.1913	28.8125	Non-renovated	145.032	40.7131	Non-renovated	173.937	47.7562	Non-renovated	165.977	28.9036	Non-renovated	93.718	28.7791
Non-renovated	154.523	38.0251	Non-renovated	78.6117	26.8581	Non-renovated	127.632	37.3173	Non-renovated	178.792	48.2613	Non-renovated	92.641	31.4964	Non-renovated	160.769	43.1675
Non-renovated	127.448	29.173	Non-renovated	161.869	43.5273	Non-renovated	75.1501	23.7001	Non-renovated	108.89	33.5882	Non-renovated	70.7849	30.6049	Non-renovated	146.046	41.1771
Non-renovated	172.211	39.7791	Non-renovated	129.583	33.9619	Non-renovated	196.989	50.4072	Non-renovated	242.045	63.0918	Non-renovated	111.136	55.127	Non-renovated	110.771	33.9046
Non-renovated	214.377	48.6339	Non-renovated	110.513	33.6393	Non-renovated	192.521	52.9042	Non-renovated	168.484	44.1577	Non-renovated	127.832	27.3808	Non-renovated	113.933	33.1245
Non-renovated	197.254	46.7049	Non-renovated	78.4162	23.3205	Non-renovated	119.08	34.1433	Non-renovated	108.671	33.0528	Non-renovated	124.281	27.7283	Non-renovated	156.925	45.5077
Non-renovated	161.522	35.1902	Non-renovated	76.9556	23.1998	Non-renovated	129.015	39.1653	Non-renovated	155.883	42.8638	Non-renovated	90.5873	26.7126	Non-renovated	91.5812	28.7372
Non-renovated	149.046	34.541	Non-renovated	89.1506	27.5532	Non-renovated	219.914	59.0158	Non-renovated	149.053	39.4371	Non-renovated	91.3667	39.035	Non-renovated	98.5878	30.6865
Non-renovated	145.695	32.1694	Non-renovated	85.5947	27.2286	Non-renovated	148.104	41.8739	Non-renovated	155.269	46.0153	Non-renovated	81.2727	34.1174	Non-renovated	124.938	37.5378
Non-renovated	162.833	36.42	Non-renovated	165.741	44.9384	Non-renovated	158.518	43.0781	Non-renovated	167.789	46.2159	Non-renovated	100.816	26.8663	Non-renovated	140.686	37.1159
Non-renovated	159.806	36.3753	Non-renovated	92.4779	25.4705	Non-renovated	102.29	30.7714	Non-renovated	178.851	45.0202	Non-renovated	92.3913	29.7395	Non-renovated	106.579	30.582
Non-renovated	136.512	30.4341	Non-renovated	132.144	35.2847	Non-renovated	208.547	58.9214	Non-renovated	176.152	46.2804	Non-renovated	76.2827	27.9661	Non-renovated	114.808	33.7075
Non-renovated	241.169	55.6487	Non-renovated	139.628	38.5433	Non-renovated	120.856	33.7702	Non-renovated	230.616	63.1055	Non-renovated	163.123	28.2477	Non-renovated	101.864	29.134
Non-renovated	169.026	38.4157	Non-renovated	95.2659	29.9318	Non-renovated	126.522	34.6204	Non-renovated	179.399	48.2242	Non-renovated	105.162	24.9301	Non-renovated	129.402	34.7671
Non-renovated	254.575	59.6161	Non-renovated	168.537	44.3089	Non-renovated	87.4442	27.7248	Non-renovated	233.721	60.1951	Non-renovated	162.71	25.5829	Non-renovated	127.904	35.2277
Non-renovated	159.357	35.7801	Non-renovated	88.1731	26.1481	Non-renovated	132.941	37.8882	Non-renovated	274.155	65.1184	Non-renovated	102.666	27.6608	Non-renovated	125.141	36.8053
Non-renovated	173.679	39.6641	Non-renovated	74.8769	23.7371	Non-renovated	205.82	55.1256	Non-renovated	164.505	43.3269	Non-renovated	99.3516	32.955	Non-renovated	124.72	36.4199
Non-renovated	166.197	40.6047	Non-renovated	98.551	28.7238	Non-renovated	166.427	45.5504	Non-renovated	287.722	68.3461	Non-renovated	97.6661	33.6488	Non-renovated	123.245	33.7212
Non-renovated	178.838	39.8216	Non-renovated	110.165	31.7162	Non-renovated	173.732	45.6374	Non-renovated	181.36	48.3025	Non-renovated	112.645	30.9928	Non-renovated	143.74	39.3113
Non-renovated	139.421	31.6923	Non-renovated	93.2306	28.8918	Non-renovated	87.1222	28.3018	Non-renovated	193.641	48.9831	Non-renovated	79.5371	27.243	Non-renovated	90.4475	27.0224
Non-renovated	153.468	33.6859	Non-renovated	132.252	37.3602	Non-renovated	91.2156	26.5713	Non-renovated	194.44	53.287	Non-renovated	88.897	26.5414	Non-renovated	105.44	30.3344
Non-renovated	144.176	32.0258	Non-renovated	105.011	30.8891	Non-renovated	156.03	42.9129	Non-renovated	180.21	49.3213	Non-renovated	83.5332	29.6084	Non-renovated	149.962	42.8897
Non-renovated	141.996	32.5871	Non-renovated	100.226	28.4559	Non-renovated	125.998	34.1586	Non-renovated	155.84	44.7331	Non-renovated	82.1278	23.7585	Non-renovated	119.964	36.6177
Non-renovated	188.463	43.1834	Non-renovated	104.356	30.9202	Non-renovated	173.139	43.6385	Non-renovated	194.415	50.2218	Non-renovated	124.367	33.7359	Non-renovated	129.741	33.8699
Non-renovated	114.658	25.836	Non-renovated	97.5976	29.3798	Non-renovated	111.434	31.0664	Non-renovated	162.997	41.8287	Non-renovated	64.0515	29.3742	Non-renovated	99.7299	29.6223
Non-renovated	238.713	54.8075	Non-renovated	71.2053	22.8031	Non-renovated	88.3011	27.5166	Non-renovated	167.134	44.9705	Non-renovated	146.317	27.1397	Non-renovated	107.009	31.9627
Non-renovated	124.951	29.3136	Non-renovated	78.8592	23.7835	Non-renovated	94.9378	28.0671	Non-renovated	151.567	41.1305	Non-renovated	69.1811	27.4271	Non-renovated	87.563	26.1517
Non-renovated	151.961	34.2428	Non-renovated	157.548	43.6158	Non-renovated	103.419	29.8264	Non-renovated	179.522	48.8105	Non-renovated	91.1654	46.1992	Non-renovated	106.15	32.4792
Non-renovated	121.943	28.0178	Non-renovated	128.025	36.3754	Non-renovated	133.284	38.4157	Non-renovated	228.039	58.9434	Non-renovated	75.6765	28.551	Non-renovated	132.616	38.6538
Non-renovated	164.113	38.9174	Non-renovated	114.595	30.5731	Non-renovated	87.8096	26.6703	Non-renovated	126.418	34.1955	Non-renovated	96.1564	31.473	Non-renovated	102.15	28.9755
Non-renovated	165.229	37.1879	Non-renovated	107.792	31.6965	Non-renovated	99.4318	30.5635	Non-renovated	223.05	55.5257	Non-renovated	95.9952	27.2678	Non-renovated	140.532	40.3412
Non-renovated	149.426	34.9604	Non-renovated	87.8213	26.7112	Non-renovated	150.492	37.6145	Non-renovated	172.982	46.3565	Non-renovated	91.5375	40.9031	Non-renovated	179.768	45.1134
Non-renovated	146.052	32.6972	Non-renovated	89.4721	26.9657	Non-renovated	91.9799	29.6165	Non-renovated	203.481	57.2229	Non-renovated	88.2633	36.2534	Non-renovated	111.441	32.9016
Non-renovated	225.089	50.0915	Non-renovated	77.938	26.3329	Non-renovated	90.9798	27.544	Non-renovated	175.106	46.885	Non-renovated	141.536	46.7128	Non-renovated	125.479	35.1171
Non-renovated	162.07	37.1015	Non-renovated	161.525	43.1045	Non-renovated	139.023	37.2343	Non-renovated	181.966	44.7042	Non-renovated	96.7329	33.8085	Non-renovated	98.4137	27.7971
Non-renovated	135.929	32.7313	Non-renovated	131.763	36.5354	Non-renovated	89.4278	25.4768	Non-renovated	249.072	65.1722	Non-renovated	80.1402	31.5057	Non-renovated	130.468	37.0068
Non-renovated	153.27	37.1501	Non-renovated	118.623	34.228	Non-renovated	96.134	28.112	Non-renovated	133.339	39.9021	Non-renovated	89.4723	34.8009	Non-renovated	135.468	41.2772
Non-renovated	154.745	34.8985	Non-renovated	92.1915	28.1424	Non-renovated	136.269	36.6209	Non-renovated	235.276	57.2625	Non-renovated	95.7848	21.8836	Non-renovated	172.265	45.3039
Non-renovated	170.314	39.3644	Non-renovated	129.652	38.0227	Non-renovated	109.335	33.3186	Non-renovated	145.804	41.596	Non-renovated	99.8043	31.7319	Non-renovated	87.5917	28.5795
Non-renovated	173.169	38.9087	Non-renovated	109.09	30.7816	Non-renovated	96.1824	29.5396	Non-renovated	160.036	44.4606	Non-renovated	100.167	35.2094	Non-renovated	140.689	39.4313
Non-renovated	206.366	47.3929	Non-renovated	72.8284	25.6502	Non-renovated	112.559	33.4289	Non-renovated	172.634	47.9261	Non-renovated	118.775	27.2797	Non-renovated	106.257	31.7278
Non-renovated	178.771	41.4665	Non-renovated	155.883	41.6279	Non-renovated	95.2677	24.5798	Non-renovated	292.741	69.4637	Non-renovated	109.481	28.9398	Non-renovated	186.972	51.1482
Non-renovated	196.542	45.6816	Non-renovated	120.638	35.0213	Non-renovated	108.737	32.0893	Non-renovated	162.227	42.487	Non-renovated	119.233	39.5603	Non-renovated	157.247	40.0307
Non-renovated	181.201	41.8561	Non-renovated	154.537	43.5124	Non-renovated	144.122	40.6593	Non-renovated	134.504	37.9648	Non-renovated	111.48	28.4577	Non-renovated	117.094	35.0841
Non-renovated	110.523	24.5642	Non-renovated	114.317	32.1974	Non-renovated	216.047	58.2343	Non-renovated	228.677	61.5323	Non-renovated	64.0402	36.0538	Non-renovated	92.8912	30.4126
Non-renovated	154.854	36.7442	Non-renovated	97.5432	28.9078	Non-renovated	100.365	30.1209	Non-renovated	132.041	36.2823	Non-renovated	86.9681	27.4593	Non-renovated	151.128	43.1493
Non-renovated	137.941	30.3207	Non-renovated	65.4701	20.803	Non-renovated	227.42	55.3344	Non-renovated	181.144	48.5576	Non-renovated	80.8094	24.0361	Non-renovated	117.575	32.2018
Non-renovated	228.114	51.122	Non-renovated	100.03	30.695	Non-renovated	110.102	32.1002	Non-renovated	170.514	47.888	Non-renovated	138.285	28.0442	Non-renovated	100.451	31.7666
Non-renovated	191.325	41.9537	Non-renovated	78.14	26.2409	Non-renovated	108.18	33.0244	Non-renovated	258.493	64.2297	Non-renovated	120.649	22.4683	Non-renovated	121.656	36.356
Non-renovated	209.461	48.761	Non-renovated	85.1843	26.8929	Non-renovated	144.797	42.6366	Non-renovated	273.057	70.324	Non-renovated	130.687	22.5965	Non-renovated	157.755	43.2437
Non-renovated	133.906	32.0074	Non-renovated	73.6386	22.4156	Non-renovated	180.501	45.1745	Non-renovated	215.363	57.3954	Non-renovated	74.7745	28.6573	Non-renovated	129.847	37.2996
Non-renovated	192.595	45.4405	Non-renovated	175.955	47.1095	Non-renovated	107.223	33.0341	Non-renovated	233.414	58.0078	Non-renovated	120.83	23.1805	Non-renovated	96.9874	30.1283
Non-renovated	205.232	47.0837	Non-renovated	108.93	33.4717	Non-renovated	117.515	32.5575	Non-renovated	165.64	44.7939	Non-renovated	131.282	35.2352	Non-renovated	95.1499	27.3361
Non-renovated	209.786	49.0356	Non-renovated	75.5599	24.0367	Non-renovated	195.364	50.6461	Non-renovated	145.354	38.931	Non-renovated	133.35	24.4707	Non-renovated	94.8935	26.0889
Non-renovated	231.468	52.6356	Non-renovated	134.235	38.1785	Non-renovated	156.125	41.9115	Non-renovated	176.093	47.7851	Non-renovated	140.89	36.028	Non-renovated	151.41	40.3179
Non-renovated	258.61	62.3303	Non-renovated	94.9462	29.3441	Non-renovated	125.033	35.5907	Non-renovated	176.822	45.7589	Non-renovated	170.077	25.9426	Non-renovated	125.523	36.0356
Non-renovated	156.922	35.7645	Non-renovated	103.531	31.5174	Non-renovated	245.455	59.4348	Non-renovated	212.449	57.0223	Non-renovated	89.3254	25.6629	Non-renovated	176.494	44.9919
Non-renovated	219.89	49.2845	Non-renovated	155.038	42.5744	Non-renovated	172.874	45.5776	Non-renovated	150.12	43.006	Non-renovated	139.477	45.2825	Non-renovated	94.1231	29.0151
Non-renovated	193.095	43.0832	Non-renovated	135.354	40.4056	Non-renovated	123.105	33.7253	Non-renovated	178.322	48.7903	Non-renovated	108.936	39.7624	Non-renovated	176.052	47.665
Non-renovated	183.098	39.7046	Non-renovated	149.424	43.6348	Non-renovated	157.405	42.3892	Non-renovated	178.767	46.6739	Non-renovated	105.267	26.494	Non-renovated	153.96	39.2677
Non-renovated	154.823	35.3978	Non-renovated	94.01	26.298	Non-renovated	140.484	36.5121	Non-renovated	223.155	60.7777	Non-renovated	96.0284	43.8245	Non-renovated	88.8897	25.6702
Non-renovated	174.701	40.5961	Non-renovated	121.401	35.034	Non-renovated	175.124	45.2904	Non-renovated	190.487	49.1071	Non-renovated	103.774	31.7103	Non-renovated	140.075	39.9195
Non-renovated	132.907	30.0024	Non-renovated	126.812	34.6767	Non-renovated	136.651	37.6349	Non-renovated	200.385	53.2706	Non-renovated	79.9451	25.4066	Non-renovated	118.063	32.3918
Non-renovated	174.038	38.3452	Non-renovated	99.5482	30.4286	Non-renovated	136.827	37.0034	Non-renovated	166.799	46.488	Non-renovated	105.529	26.1366	Non-renovated	139.943	36.7084
Non-renovated	175.569	37.5675	Non-renovated	138.399	39.6386	Non-renovated	115.691	34.2891	Non-renovated	145.177	40.1624	Non-renovated	105.581	28.3709	Non-renovated	129.622	39.7512
Non-renovated	216.938	48.2391	Non-renovated	87.5765	26.4361	Non-renovated	141.209	39.3977	Non-renovated	284.872	70.4167	Non-renovated	141.014	32.3121	Non-renovated	107.399	33.1722
Non-renovated	179.244	41.7724	Non-renovated	89.4778	27.8047	Non-renovated	111.082	33.5055	Non-renovated	179.294	46.7528	Non-renovated	114.087	31.9226	Non-renovated	162.258	46.8522
Non-renovated	167.189	36.7762	Non-renovated	172.596	46.9618	Non-renovated	113.584	32.2767	Non-renovated	153.887	41.171	Non-renovated	94.4241	26.9797	Non-renovated	105.123	30.494
Non-renovated	165.656	38.4999	Non-renovated	127.527	36.356	Non-renovated	74.1403	23.5149	Non-renovated	199.332	52.437	Non-renovated	95.608	27.4445	Non-renovated	106.859	33.1819
Non-renovated	229.399	53.3785	Non-renovated	116.938	31.9809	Non-renovated	122.478	35.9801	Non-renovated	150.247	40.6652	Non-renovated	134.304	23.1858	Non-renovated	106.885	30.4182
Non-renovated	223.262	50.5116	Non-renovated	87.5624	27.6539	Non-renovated	193.366	49.2313	Non-renovated	167.04	47.7345	Non-renovated	141.902	25.76	Non-renovated	114.081	33.6732
Non-renovated	204.077	44.8467	Non-renovated	105.899	31.2235	Non-renovated	134.939	39.3759	Non-renovated	221.481	57.6192	Non-renovated	129.569	22.1368	Non-renovated	135.085	38.3921
Non-renovated	157.866	36.1455	Non-renovated	137.911	39.8161	Non-renovated	123.163	36.2746	Non-renovated	171.236	49.6503	Non-renovated	103.835	26.222	Non-renovated	115.267	32.953
Non-renovated	236.049	53.7646	Non-renovated	107.646	32.9406	Non-renovated	182.993	48.9082	Non-renovated	260.636	65.4688	Non-renovated	148.44	27.9991	Non-renovated	118.9	33.5752
Non-renovated	156.961	35.4507	Non-renovated	86.3195	27.2519	Non-renovated	123.14	35.4153	Non-renovated	178.687	46.9385	Non-renovated	88.3046	30.7421	Non-renovated	110.896	33.1299
Non-renovated	168.151	39.7108	Non-renovated	93.4351	27.6801	Non-renovated	156.476	37.9052	Non-renovated	129.042	38.6148	Non-renovated	100.946	22.7126	Non-renovated	126.915	36.5976
Non-renovated	147.92	33.1552	Non-renovated	79.5752	26.0122	Non-renovated	143.762	39.5907	Non-renovated	128.895	36.3982	Non-renovated	83.5658	29.1195	Non-renovated	139.693	37.6682
Non-renovated	171.679	39.6849	Non-renovated	116.175	34.1337	Non-renovated	137.595	39.6247	Non-renovated	147.983	40.6721	Non-renovated	114.513	30.8651	Non-renovated	115.354	31.6895
Non-renovated	119.302	27.283	Non-renovated	147.694	39.78	Non-renovated	98.8399	29.4317	Non-renovated	213.951	58.8467	Non-renovated	67.786	33.7802	Non-renovated	105.754	31.9953
Non-renovated	195.615	44.2428	Non-renovated	87.0148	25.3383	Non-renovated	178.465	43.5413	Non-renovated	139.147	39.8723	Non-renovated	117.413	23.7806	Non-renovated	127.462	35.5075
Non-renovated	215.866	49.1848	Non-renovated	76.2676	22.7039	Non-renovated	121.168	33.5924	Non-renovated	162.56	43.9774	Non-renovated	137.812	32.3778	Non-renovated	109.472	33.2612
Non-renovated	161.995	35.6685	Non-renovated	187.541	50.2721	Non-renovated	209.702	58.374	Non-renovated	156.222	40.5049	Non-renovated	90.0367	23.5966	Non-renovated	134.898	37.9166
Non-renovated	149.838	32.764	Non-renovated	98.6134	30.4407	Non-renovated	109.527	30.6147	Non-renovated	220.92	58.8116	Non-renovated	87.4954	21.6799	Non-renovated	131.202	36.4858
Non-renovated	214.543	50.9433	Non-renovated	81.6892	24.8518	Non-renovated	155.863	41.985	Non-renovated	158.118	41.1123	Non-renovated	134.916	29.5762	Non-renovated	86.8218	26.3108
Non-renovated	169.567	37.8839	Non-renovated	106.387	32.3187	Non-renovated	81.5893	26.0436	Non-renovated	206.358	54.2966	Non-renovated	96.5823	32.861	Non-renovated	97.6647	28.9721
Non-renovated	224.604	50.7845	Non-renovated	116.709	34.1832	Non-renovated	109.012	32.7879	Non-renovated	153.61	39.1282	Non-renovated	143.288	33.6446	Non-renovated	119.897	35.9727
Non-renovated	110.132	25.5356	Non-renovated	87.4482	29.0535	Non-renovated	135.474	36.3064	Non-renovated	159.27	43.2986	Non-renovated	65.4151	41.8595	Non-renovated	186.109	47.8107
Non-renovated	130.71	29.566	Non-renovated	117.712	33.6519	Non-renovated	143.337	38.2253	Non-renovated	143.545	41.22	Non-renovated	74.3764	23.0273	Non-renovated	191.828	51.4692
Non-renovated	133.377	33.2461	Non-renovated	118.947	34.0914	Non-renovated	205.815	53.4522	Non-renovated	150.496	42.5072	Non-renovated	80.8383	34.7589	Non-renovated	113.815	31.4231
Non-renovated	237.82	57.3345	Non-renovated	118.882	33.8243	Non-renovated	114.202	33.5042	Non-renovated	170.275	45.5518	Non-renovated	159.971	30.6029	Non-renovated	116.849	34.4535
Non-renovated	149.348	33.5671	Non-renovated	92.8074	29.6627	Non-renovated	136.988	37.2941	Non-renovated	131.016	35.5934	Non-renovated	84.3984	37.1829	Non-renovated	118.399	33.6184
Non-renovated	163.315	37.3173	Non-renovated	88.6137	29.5123	Non-renovated	181.775	47.9744	Non-renovated	175.398	48.7417	Non-renovated	105.486	29.2015	Non-renovated	107.817	29.9822
Non-renovated	221.187	51.0935	Non-renovated	73.8199	25.0806	Non-renovated	159.833	45.3014	Non-renovated	129.504	36.6602	Non-renovated	131.387	36.1757	Non-renovated	173.21	46.3406
Non-renovated	211.728	46.8822	Non-renovated	103.664	30.6835	Non-renovated	181.842	50.2823	Non-renovated	170.099	46.1182	Non-renovated	133.169	44.4095	Non-renovated	101.794	33.4632
Non-renovated	231.833	51.6605	Non-renovated	169.613	44.706	Non-renovated	223.964	57.8188	Non-renovated	166.7	45.7268	Non-renovated	138.837	32.3366	Non-renovated	103.582	31.284
Non-renovated	178.054	40.3724	Non-renovated	124.446	33.5823	Non-renovated	124.184	35.4444	Non-renovated	149.868	41.3336	Non-renovated	108.963	32.6723	Non-renovated	87.8534	27.2574
Non-renovated	135.068	30.5099	Non-renovated	60.8647	21.704	Non-renovated	118.901	36.345	Non-renovated	143.053	37.7802	Non-renovated	77.2491	26.5173	Non-renovated	158.011	40.1042
Non-renovated	270.906	60.9196	Non-renovated	132.304	38.4754	Non-renovated	200.524	53.5574	Non-renovated	172.888	45.4434	Non-renovated	175.042	41.0322	Non-renovated	107.694	30.378
Non-renovated	244.812	57.2742	Non-renovated	78.1384	23.8508	Non-renovated	131.812	37.3826	Non-renovated	144.681	38.6532	Non-renovated	157.779	29.4039	Non-renovated	102.105	31.2653
Non-renovated	141.224	30.5333	Non-renovated	112.447	33.8135	Non-renovated	217.266	57.6376	Non-renovated	237.802	58.8372	Non-renovated	79.6456	40.4965	Non-renovated	111.464	33.822
Non-renovated	175.001	41.7854	Non-renovated	71.5799	23.2379	Non-renovated	82.9815	25.934	Non-renovated	146.077	37.2685	Non-renovated	108.274	51.7217	Non-renovated	108.626	33.6979
Non-renovated	135.226	33.1044	Non-renovated	81.5053	27.0059	Non-renovated	105.252	32.7422	Non-renovated	215.321	56.3045	Non-renovated	75.6206	37.7219	Non-renovated	84.3782	25.456
Non-renovated	168.777	37.0494	Non-renovated	79.0439	23.7827	Non-renovated	219.942	57.192	Non-renovated	164.166	45.7932	Non-renovated	94.1091	30.9413	Non-renovated	127.686	36.6239
Non-renovated	191.351	43.7885	Non-renovated	110.883	30.8912	Non-renovated	140.546	37.1388	Non-renovated	148.745	42.534	Non-renovated	121.114	28.0659	Non-renovated	168.682	45.7955
Non-renovated	144.538	33.7836	Non-renovated	108.02	31.128	Non-renovated	218.206	59.2402	Non-renovated	164.66	44.9894	Non-renovated	85.4309	25.6807	Non-renovated	92.87	26.92
Non-renovated	194.953	47.0169	Non-renovated	106.434	31.8837	Non-renovated	220.152	52.4691	Non-renovated	131.123	37.1239	Non-renovated	125.166	27.2421	Non-renovated	75.1167	22.0798
Non-renovated	129.856	30.241	Non-renovated	82.7624	25.6149	Non-renovated	152.471	38.4715	Non-renovated	165.607	44.6421	Non-renovated	77.1536	37.5164	Non-renovated	127.286	36.6744
Non-renovated	160.23	38.7316	Non-renovated	165.633	44.4037	Non-renovated	153.024	41.49	Non-renovated	157.905	46.2413	Non-renovated	102.627	26.9793	Non-renovated	125.236	40.3347
Non-renovated	127.277	31.4494	Non-renovated	162.612	45.2934	Non-renovated	175.558	47.833	Non-renovated	206.031	55.9304	Non-renovated	81.2538	27.2977	Non-renovated	79.2793	25.6202
Non-renovated	170.803	38.6383	Non-renovated	71.6795	28.3831	Non-renovated	159.082	44.1358	Non-renovated	125.595	33.0148	Non-renovated	103.876	31.6978	Non-renovated	124.497	34.901
Non-renovated	153.23	34.8337	Non-renovated	121.634	35.4955	Non-renovated	131.057	33.4546	Non-renovated	141.391	38.5402	Non-renovated	90.5988	32.7969	Non-renovated	103.66	30.0981
Non-renovated	136.654	32.3806	Non-renovated	154.802	42.9724	Non-renovated	109.953	31.7497	Non-renovated	167.207	46.3221	Non-renovated	83.3018	39.8852	Non-renovated	111.065	30.2562
Non-renovated	200.568	46.3949	Non-renovated	153.204	43.2347	Non-renovated	133.821	39.2965	Non-renovated	118.435	36.2865	Non-renovated	131.72	28.3011	Non-renovated	109.755	32.0955
Non-renovated	206.431	47.441	Non-renovated	94.8225	31.0132	Non-renovated	123.78	37.7241	Non-renovated	212.843	54.5298	Non-renovated	117.586	26.4581	Non-renovated	180.385	47.5162
Non-renovated	140.491	33.1843	Non-renovated	103.768	29.9401	Non-renovated	179.071	46.4349	Non-renovated	229.571	56.0951	Non-renovated	85.6591	24.8704	Non-renovated	146.465	39.3586
Non-renovated	145.682	33.6274	Non-renovated	96.7705	31.0815	Non-renovated	125.172	33.2351	Non-renovated	180.632	48.0488	Non-renovated	82.8554	42.3078	Non-renovated	91.0469	26.3832
Non-renovated	145.023	32.4222	Non-renovated	118.748	34.4925	Non-renovated	114.382	32.864	Non-renovated	231.084	58.2855	Non-renovated	88.8511	28.7227	Non-renovated	122.188	35.5906
Non-renovated	128.698	29.2398	Non-renovated	73.1044	23.595	Non-renovated	143.012	40.3793	Non-renovated	239.369	61.3302	Non-renovated	76.3342	29.2451	Non-renovated	148.432	39.3495
Non-renovated	168.662	36.5335	Non-renovated	113.115	33.5666	Non-renovated	115.957	31.6855	Non-renovated	252.586	63.8588	Non-renovated	108.353	25.4482	Non-renovated	100.649	29.3597
Non-renovated	188.555	43.4084	Non-renovated	98.9658	29.6253	Non-renovated	157.14	44.2941	Non-renovated	170.598	49.7118	Non-renovated	106.893	36.2139	Non-renovated	110.317	33.9282
Non-renovated	205.629	49.2375	Non-renovated	76.8738	23.8634	Non-renovated	148.108	41.7095	Non-renovated	213.716	54.822	Non-renovated	128.609	28.9819	Non-renovated	102.156	27.8497
Non-renovated	176.807	38.9923	Non-renovated	93.5013	28.2866	Non-renovated	113.126	31.9271	Non-renovated	163.151	43.106	Non-renovated	101.85	39.911	Non-renovated	106.575	32.1736
Non-renovated	183.635	40.316	Non-renovated	101.082	31.2288	Non-renovated	153.568	39.6222	Non-renovated	153.403	42.8702	Non-renovated	112.927	27.4232	Non-renovated	210.117	55.5498
Non-renovated	147.099	34.68	Non-renovated	136.206	41.9392	Non-renovated	97.2282	29.1629	Non-renovated	137.411	40.8136	Non-renovated	79.942	25.0918	Non-renovated	101.301	30.8449
Non-renovated	164.471	38.2326	Non-renovated	130.685	36.3124	Non-renovated	130.664	36.8437	Non-renovated	131.729	37.9503	Non-renovated	105.331	27.0541	Non-renovated	105.464	31.4316
Non-renovated	249.951	56.9687	Non-renovated	141.141	38.2917	Non-renovated	125.266	35.4011	Non-renovated	164.099	43.7746	Non-renovated	163.246	37.4983	Non-renovated	113.562	34.9218
Non-renovated	135.845	31.4613	Non-renovated	89.3288	27.9923	Non-renovated	101.683	29.535	Non-renovated	159.68	43.6811	Non-renovated	76.8988	28.1731	Non-renovated	121.307	32.3545
Non-renovated	172.189	37.8867	Non-renovated	76.7206	23.9271	Non-renovated	196.822	53.3386	Non-renovated	217.927	57.0821	Non-renovated	106.042	24.4344	Non-renovated	148.31	41.8902
Non-renovated	164.061	37.5907	Non-renovated	95.4516	30.9561	Non-renovated	126.667	38.0901	Non-renovated	274.931	71.0978	Non-renovated	103.676	19.9239	Non-renovated	123.856	34.773
Non-renovated	146.179	33.6393	Non-renovated	120.981	34.6834	Non-renovated	159.249	40.0202	Non-renovated	146.767	40.2141	Non-renovated	89.8082	29.1929	Non-renovated	162.582	44.0608
Non-renovated	140.209	30.5716	Non-renovated	82.2507	27.3172	Non-renovated	147.752	41.1527	Non-renovated	165.064	44.6854	Non-renovated	85.2484	33.0877	Non-renovated	90.1759	26.8146
Non-renovated	126.472	30.0487	Non-renovated	99.6011	29.9948	Non-renovated	137.318	37.6981	Non-renovated	149.024	40.7036	Non-renovated	72.3686	27.1626	Non-renovated	121.075	35.3412
Non-renovated	215.919	50.6863	Non-renovated	132.399	35.5585	Non-renovated	142.974	38.4823	Non-renovated	230.306	64.0838	Non-renovated	135.619	32.6342	Non-renovated	168.841	45.6871
Non-renovated	198.229	45.9244	Non-renovated	65.5242	24.1406	Non-renovated	163.619	44.4351	Non-renovated	177.772	46.9603	Non-renovated	129.931	38.3297	Non-renovated	125.555	37.2751
Non-renovated	145.875	33.2832	Non-renovated	90.4311	27.1095	Non-renovated	114.837	32.8235	Non-renovated	292.259	78.5723	Non-renovated	84.9601	28.6252	Non-renovated	124.104	36.9438
Non-renovated	206.879	46.8095	Non-renovated	122.014	34.8636	Non-renovated	102.803	29.586	Non-renovated	145.537	41.6614	Non-renovated	123.993	23.0997	Non-renovated	174.941	50.6119
Non-renovated	157.029	35.5968	Non-renovated	100.026	29.491	Non-renovated	99.3952	31.9683	Non-renovated	157.437	43.9786	Non-renovated	95.1538	27.9359	Non-renovated	169.27	45.7992
Non-renovated	139.041	31.8315	Non-renovated	134.82	39.2819	Non-renovated	140.719	38.2766	Non-renovated	199.901	53.3727	Non-renovated	88.267	35.7198	Non-renovated	174.729	44.6689
Non-renovated	216.439	50.7352	Non-renovated	117.992	35.6651	Non-renovated	153.312	44.2671	Non-renovated	192.565	55.2945	Non-renovated	127.681	33.1193	Non-renovated	162.708	46.659
Non-renovated	178.4	43.3402	Non-renovated	76.7462	25.1545	Non-renovated	140.272	38.6177	Non-renovated	203.082	53.5463	Non-renovated	116.113	41.2259	Non-renovated	78.1264	22.4422
Non-renovated	159.311	35.5629	Non-renovated	81.6921	25.9381	Non-renovated	114.417	34.2945	Non-renovated	186.727	51.3691	Non-renovated	92.9175	31.7467	Non-renovated	99.2018	32.9415
Non-renovated	152.069	34.668	Non-renovated	95.8544	32.9608	Non-renovated	110.422	31.3796	Non-renovated	136.537	39.7947	Non-renovated	87.5878	33.2667	Non-renovated	117.739	30.964
Non-renovated	171.306	39.1574	Non-renovated	77.6731	24.8068	Non-renovated	190.878	54.6017	Non-renovated	152.437	41.0384	Non-renovated	100.803	32.0647	Non-renovated	101.239	30.4272
Non-renovated	159.259	35.0579	Non-renovated	109.929	30.7824	Non-renovated	154.443	43.7779	Non-renovated	236.178	63.2167	Non-renovated	96.4402	27.8705	Non-renovated	223.841	62.0803
Non-renovated	201.617	45.242	Non-renovated	84.5101	26.1012	Non-renovated	172.925	47.3292	Non-renovated	176.398	47.3924	Non-renovated	126.312	32.1282	Non-renovated	202.212	46.6235
Non-renovated	143.148	32.5899	Non-renovated	176.543	48.2742	Non-renovated	115.106	33.2247	Non-renovated	131.338	37.8572	Non-renovated	78.0411	23.4436	Non-renovated	102.598	31.0889
Non-renovated	163.66	36.0465	Non-renovated	79.9906	24.6721	Non-renovated	74.0906	22.6178	Non-renovated	187.391	50.9138	Non-renovated	103.193	36.3933	Non-renovated	126.827	31.6738
Non-renovated	158.956	37.114	Non-renovated	96.248	29.6638	Non-renovated	108.528	32.1262	Non-renovated	164.699	45.6921	Non-renovated	99.0619	29.8852	Non-renovated	93.7586	27.9042
Non-renovated	176.975	40.6822	Non-renovated	118.22	33.733	Non-renovated	109.753	32.7277	Non-renovated	255.143	66.4693	Non-renovated	104.348	21.4606	Non-renovated	163.272	45.9672
Non-renovated	139.689	32.6179	Non-renovated	112.433	35.3141	Non-renovated	134.797	37.285	Non-renovated	182.102	46.6121	Non-renovated	77.7308	35.2716	Non-renovated	101.761	29.1755
Non-renovated	152.855	34.2647	Non-renovated	100.338	29.2316	Non-renovated	97.5257	27.3742	Non-renovated	170.449	45.8646	Non-renovated	94.9834	37.8061	Non-renovated	176.752	49.3914
Non-renovated	134.72	30.113	Non-renovated	140.463	39.8479	Non-renovated	204.947	53.6542	Non-renovated	177.134	45.9033	Non-renovated	73.6897	24.9266	Non-renovated	103.838	32.5858
Non-renovated	149.701	32.4808	Non-renovated	95.5989	29.3135	Non-renovated	135.121	37.6679	Non-renovated	184.89	49.6752	Non-renovated	90.3216	40.103	Non-renovated	91.7062	28.1128
Non-renovated	192.989	44.6269	Non-renovated	108.599	32.8311	Non-renovated	132.749	37.8739	Non-renovated	302.96	72.585	Non-renovated	125.346	34.4361	Non-renovated	215.262	55.9319
Non-renovated	195.359	44.9558	Non-renovated	76.4275	26.427	Non-renovated	130.797	37.2816	Non-renovated	178.964	50.3339	Non-renovated	128.868	27.7607	Non-renovated	126.957	36.9295
Non-renovated	153.407	33.8297	Non-renovated	89.118	27.6365	Non-renovated	142.054	39.7579	Non-renovated	172.144	49.6206	Non-renovated	87.1265	32.7193	Non-renovated	117.601	34.1324
Non-renovated	201.016	48.2436	Non-renovated	101.837	26.9877	Non-renovated	157.664	42.9456	Non-renovated	135.152	36.0426	Non-renovated	125.272	31.9759	Non-renovated	93.5507	30.593
Non-renovated	150.928	33.714	Non-renovated	105.681	29.6231	Non-renovated	119.545	35.3548	Non-renovated	238.275	56.2391	Non-renovated	83.9244	43.8324	Non-renovated	146.791	41.3957
Non-renovated	152.625	34.0727	Non-renovated	77.9694	24.0839	Non-renovated	105.857	32.8637	Non-renovated	224.034	58.4823	Non-renovated	91.1051	27.5344	Non-renovated	177.197	48.5872
Non-renovated	136.659	31.2925	Non-renovated	146.526	40.3343	Non-renovated	143.579	41.0768	Non-renovated	167.036	42.7948	Non-renovated	73.6194	41.1143	Non-renovated	92.3259	27.5953
Non-renovated	186.543	41.0814	Non-renovated	136.321	37.1936	Non-renovated	181.832	46.9134	Non-renovated	147.26	39.8053	Non-renovated	119.583	33.1852	Non-renovated	95.8949	30.6354
Non-renovated	171.92	37.387	Non-renovated	92.4789	29.1293	Non-renovated	152.228	42.9003	Non-renovated	145.316	41.5665	Non-renovated	108.136	19.1347	Non-renovated	158.074	43.7231
Non-renovated	187.246	43.8392	Non-renovated	147.439	39.5931	Non-renovated	132.48	35.3359	Non-renovated	199.073	48.8676	Non-renovated	112.589	40.8576	Non-renovated	116.069	33.3568
Non-renovated	169.27	39.7044	Non-renovated	118.346	34.3269	Non-renovated	135.093	37.96	Non-renovated	280.72	71.1846	Non-renovated	97.2246	32.6033	Non-renovated	131.802	38.1436
Non-renovated	173.932	38.3756	Non-renovated	88.195	27.9636	Non-renovated	159.608	43.8977	Non-renovated	149.979	40.1108	Non-renovated	111.62	22.7757	Non-renovated	113.853	32.2986
Non-renovated	185.747	42.9241	Non-renovated	119.5	33.8291	Non-renovated	172.062	44.1535	Non-renovated	167.536	46.9754	Non-renovated	118.905	32.6468	Non-renovated	153.573	42.259
Non-renovated	189.87	42.8345	Non-renovated	126.418	39.3727	Non-renovated	121.18	35.1937	Non-renovated	199.332	52.158	Non-renovated	110.577	29.9331	Non-renovated	92.2823	29.3771
Non-renovated	153.402	33.9718	Non-renovated	172.937	45.8641	Non-renovated	119.922	36.8094	Non-renovated	176.185	47.137	Non-renovated	93.2366	37.0651	Non-renovated	141.354	38.6623
Non-renovated	170.409	39.3804	Non-renovated	93.3644	31.2842	Non-renovated	134.41	38.9342	Non-renovated	141.043	36.747	Non-renovated	105.442	39.6907	Non-renovated	146.201	40.1081
Non-renovated	139.793	30.7684	Non-renovated	61.3853	23.4121	Non-renovated	167.059	43.7148	Non-renovated	242.632	60.997	Non-renovated	81.1809	27.8141	Non-renovated	106.787	31.931
Non-renovated	149.42	33.661	Non-renovated	135.245	40.0976	Non-renovated	107.039	33.5228	Non-renovated	222.848	56.0331	Non-renovated	89.0677	28.5046	Non-renovated	102.202	31.1736
Non-renovated	137.342	29.9939	Non-renovated	115.471	32.1552	Non-renovated	165.143	43.7821	Non-renovated	137.116	38.9926	Non-renovated	83.1302	35.2218	Non-renovated	151.368	41.6766
Non-renovated	217.743	49.9756	Non-renovated	134.672	36.7218	Non-renovated	109.713	32.661	Non-renovated	270.708	70.0651	Non-renovated	136.271	27.4243	Non-renovated	86.3911	27.1568
Non-renovated	161.912	35.6207	Non-renovated	142.436	38.6301	Non-renovated	141.693	40.7633	Non-renovated	176.39	43.8397	Non-renovated	93.4797	33.1053	Non-renovated	122.227	34.396
Non-renovated	139.33	33.0308	Non-renovated	78.6366	24.8726	Non-renovated	187.377	49.6514	Non-renovated	169.357	43.6906	Non-renovated	87.4497	25.5109	Non-renovated	152.988	41.6587
Non-renovated	139.102	31.9225	Non-renovated	128.139	40.5153	Non-renovated	118.265	33.3062	Non-renovated	130.339	34.3672	Non-renovated	85.4005	32.2416	Non-renovated	123.472	35.9536
Non-renovated	178.375	39.4878	Non-renovated	76.4434	25.4759	Non-renovated	128.914	36.1752	Non-renovated	291.256	74.547	Non-renovated	115.543	46.6046	Non-renovated	109.232	31.6589
Non-renovated	158.297	34.984	Non-renovated	82.6222	26.716	Non-renovated	114.042	35.7216	Non-renovated	159.11	43.1554	Non-renovated	91.6332	29.8994	Non-renovated	101.84	27.791
Non-renovated	207.363	46.6716	Non-renovated	77.0761	26.6374	Non-renovated	109.475	33.5776	Non-renovated	152.704	43.6702	Non-renovated	136.241	43.9155	Non-renovated	100.912	31.4466
Non-renovated	158.312	35.6105	Non-renovated	77.8081	27.1749	Non-renovated	126.786	34.304	Non-renovated	160.829	42.0594	Non-renovated	93.9611	23.3471	Non-renovated	98.2198	31.5527
Non-renovated	163.773	40.1718	Non-renovated	98.2292	29.5184	Non-renovated	105.171	28.6494	Non-renovated	248.813	65.5642	Non-renovated	104.074	41.7876	Non-renovated	168.107	49.056
Non-renovated	135.237	32.9858	Non-renovated	80.3787	25.9384	Non-renovated	164.14	44.345	Non-renovated	157.955	46.2647	Non-renovated	84.4156	27.9344	Non-renovated	142.959	39.7398
Non-renovated	206.781	45.0448	Non-renovated	91.6726	27.1843	Non-renovated	104.19	31.7687	Non-renovated	173.333	47.0558	Non-renovated	130.3	28.0747	Non-renovated	99.7091	29.4731
Non-renovated	155.262	35.3393	Non-renovated	92.313	28.0018	Non-renovated	95.6076	28.6114	Non-renovated	165.371	40.8698	Non-renovated	88.3675	26.4703	Non-renovated	78.9997	26.5332
Non-renovated	169.781	36.6579	Non-renovated	125.558	33.6886	Non-renovated	130.439	38.2627	Non-renovated	181.853	49.4219	Non-renovated	103.586	31.491	Non-renovated	126.929	34.6457
Non-renovated	166.931	37.4842	Non-renovated	73.8656	24.2735	Non-renovated	117.292	34.2976	Non-renovated	184.232	49.8017	Non-renovated	103.641	24.7491	Non-renovated	147.407	41.5892
Non-renovated	167.743	36.5113	Non-renovated	70.1432	23.4683	Non-renovated	81.1143	28.1445	Non-renovated	201.94	52.2089	Non-renovated	107.836	24.454	Non-renovated	117.482	32.8893
Non-renovated	138.25	31.2872	Non-renovated	75.2972	25.0638	Non-renovated	118.917	34.8236	Non-renovated	149.379	42.1148	Non-renovated	76.4618	26.4274	Non-renovated	86.4796	27.9959
Non-renovated	148.48	32.644	Non-renovated	102.086	30.4328	Non-renovated	132.306	37.6389	Non-renovated	255.9	65.4937	Non-renovated	80.8632	43.1478	Non-renovated	176.841	50.2557
Non-renovated	120.659	28.0222	Non-renovated	100.089	31.34	Non-renovated	93.3765	29.6558	Non-renovated	232.021	58.9695	Non-renovated	67.655	24.9688	Non-renovated	127.047	33.8522
Non-renovated	190.443	46.7126	Non-renovated	92.059	29.8323	Non-renovated	140.672	40.6429	Non-renovated	200.491	52.4904	Non-renovated	116.567	30.3723	Non-renovated	97.9748	28.8427
Non-renovated	133.103	31.2852	Non-renovated	88.1581	27.229	Non-renovated	104.906	34.0702	Non-renovated	181.177	48.9565	Non-renovated	80.6217	28.7023	Non-renovated	106.836	32.3269
Non-renovated	149.624	35.1563	Non-renovated	92.6868	29.3519	Non-renovated	156.39	42.6038	Non-renovated	176.241	49.5384	Non-renovated	85.1147	29.9761	Non-renovated	214.114	53.3421
Non-renovated	141.576	31.3348	Non-renovated	142.439	37.2139	Non-renovated	125.814	35.3727	Non-renovated	168.621	42.7195	Non-renovated	84.8296	23.7848	Non-renovated	123.826	36.8721
Non-renovated	208.114	48.8605	Non-renovated	94.1773	28.6938	Non-renovated	197.239	51.3913	Non-renovated	338.466	79.7542	Non-renovated	128.737	26.5767	Non-renovated	117.176	35.2004
Non-renovated	154.531	34.8674	Non-renovated	89.6688	31.2215	Non-renovated	121.421	33.5812	Non-renovated	228.035	57.4715	Non-renovated	89.2521	32.0042	Non-renovated	112.193	33.3788
Non-renovated	150.375	33.5384	Non-renovated	92.8341	30.1351	Non-renovated	100.555	30.0326	Non-renovated	309.469	75.4764	Non-renovated	94.2667	27.58	Non-renovated	203.913	51.0482
Non-renovated	193.296	44.336	Non-renovated	95.9809	29.0772	Non-renovated	172.056	46.5574	Non-renovated	207.704	56.143	Non-renovated	116.068	30.0867	Non-renovated	130.443	37.0406
Non-renovated	226.799	51.8205	Non-renovated	72.597	26.3892	Non-renovated	145.81	38.2966	Non-renovated	282.804	71.9425	Non-renovated	152.186	27.9733	Non-renovated	94.8268	28.0004
Non-renovated	185.555	40.9737	Non-renovated	96.8336	28.2196	Non-renovated	119.072	34.1291	Non-renovated	173.876	46.7382	Non-renovated	111.326	24.2254	Non-renovated	102.292	30.9617
Non-renovated	162.393	35.6673	Non-renovated	85.9927	28.792	Non-renovated	140.506	37.5737	Non-renovated	170.816	48.5088	Non-renovated	100.095	33.8236	Non-renovated	125.793	36.5592
Non-renovated	150.863	34.409	Non-renovated	96.1661	28.6164	Non-renovated	114.9	34.3423	Non-renovated	251.985	62.3595	Non-renovated	92.6579	40.4533	Non-renovated	92.1522	28.6754
Non-renovated	266.824	62.0924	Non-renovated	118.655	34.7848	Non-renovated	144.666	37.3602	Non-renovated	180.837	48.4097	Non-renovated	180.857	26.6073	Non-renovated	141.513	39.6733
Non-renovated	237.012	56.3285	Non-renovated	109.621	30.9479	Non-renovated	102.631	29.49	Non-renovated	246.192	63.943	Non-renovated	153.838	40.0055	Non-renovated	96.5153	30.3942
Non-renovated	122.507	28.8012	Non-renovated	96.1255	29.0129	Non-renovated	105.637	31.1184	Non-renovated	130.385	39.4486	Non-renovated	73.5623	33.756	Non-renovated	91.8112	25.7317
Non-renovated	208.533	48.7209	Non-renovated	87.4013	26.2237	Non-renovated	179.12	47.9888	Non-renovated	281.964	69.1113	Non-renovated	134.147	26.4681	Non-renovated	105.933	33.1989
Non-renovated	121.283	28.0571	Non-renovated	98.1056	27.8653	Non-renovated	126.608	35.5942	Non-renovated	151.96	38.5182	Non-renovated	69.6131	28.885	Non-renovated	147.43	40.8478
Non-renovated	151.944	36.0616	Non-renovated	138.826	38.4505	Non-renovated	148.068	43.2831	Non-renovated	162.772	42.0305	Non-renovated	92.4079	30.768	Non-renovated	90.2042	26.152
Non-renovated	152.867	35.4604	Non-renovated	109.445	33.871	Non-renovated	107.578	33.7763	Non-renovated	139.593	37.7595	Non-renovated	86.4988	27.6741	Non-renovated	103.941	31.4819
Non-renovated	180.94	41.2077	Non-renovated	102.207	33.023	Non-renovated	159.024	42.1562	Non-renovated	136.042	38.9705	Non-renovated	103.343	36.2197	Non-renovated	85.658	25.6935
Non-renovated	168.708	37.258	Non-renovated	139.343	39.4937	Non-renovated	95.461	29.1187	Non-renovated	230.153	63.003	Non-renovated	101.601	22.9397	Non-renovated	138.362	38.7717
Non-renovated	268.453	66.8607	Non-renovated	96.9092	27.595	Non-renovated	177.892	46.4154	Non-renovated	265.723	66.5892	Non-renovated	189.594	21.7576	Non-renovated	108.217	29.1553
Non-renovated	155.291	34.4384	Non-renovated	81.6466	23.818	Non-renovated	208.413	57.705	Non-renovated	143.832	40.6801	Non-renovated	86.8476	28.4664	Non-renovated	115.44	32.9627
Non-renovated	126.885	29.1309	Non-renovated	76.6444	25.6169	Non-renovated	111.311	34.8506	Non-renovated	198.404	52.7604	Non-renovated	72.4295	30.6136	Non-renovated	141.189	37.7201
Non-renovated	162.402	35.9881	Non-renovated	70.7176	24.4925	Non-renovated	156.253	41.427	Non-renovated	176.975	47.7423	Non-renovated	98.1976	45.4065	Non-renovated	98.4799	29.7955
Non-renovated	207.11	45.2285	Non-renovated	85.5768	26.8688	Non-renovated	134.005	38.3402	Non-renovated	224.152	57.7355	Non-renovated	126.335	28.5578	Non-renovated	139.2	40.0834
Non-renovated	124.104	27.9886	Non-renovated	95.048	29.622	Non-renovated	126.045	36.9924	Non-renovated	237.169	60.297	Non-renovated	70.76	24.5574	Non-renovated	69.5171	19.6031
Non-renovated	185.912	42.276	Non-renovated	70.1668	22.3471	Non-renovated	128.381	36.4229	Non-renovated	312.713	74.4864	Non-renovated	107.26	25.9303	Non-renovated	199.583	53.3786
Non-renovated	168.228	37.5128	Non-renovated	86.9323	28.3726	Non-renovated	112.266	33.4897	Non-renovated	143.578	39.102	Non-renovated	101.96	31.7019	Non-renovated	138.995	39.128
Non-renovated	152.23	34.0813	Non-renovated	94.8279	28.9946	Non-renovated	157.633	41.6585	Non-renovated	135.532	38.8287	Non-renovated	91.9849	36.402	Non-renovated	184.607	47.3431
Non-renovated	134.487	30.7227	Non-renovated	85.5996	26.2309	Non-renovated	108.33	32.9611	Non-renovated	191.07	53.9861	Non-renovated	76.8046	42.0973	Non-renovated	97.9774	30.3474
Non-renovated	154.33	35.2283	Non-renovated	89.4315	27.7168	Non-renovated	103	30.0517	Non-renovated	243.336	61.1722	Non-renovated	86.8928	33.2313	Non-renovated	160.494	40.6073
Non-renovated	120.645	27.5591	Non-renovated	78.8399	25.2441	Non-renovated	208.351	53.7975	Non-renovated	134.125	37.6138	Non-renovated	68.9859	24.0478	Non-renovated	118.867	36.3704
Non-renovated	216.469	49.993	Non-renovated	88.7453	26.3791	Non-renovated	200.107	57.3534	Non-renovated	157.864	43.9167	Non-renovated	139.202	36.8893	Non-renovated	116.054	32.6861
Non-renovated	168.384	39.3383	Non-renovated	107.766	32.5524	Non-renovated	120.433	33.3551	Non-renovated	236.462	60.5262	Non-renovated	98.5551	32.7805	Non-renovated	146.705	41.8573
Non-renovated	141.585	33.6777	Non-renovated	74.5093	25.3627	Non-renovated	104.679	33.4226	Non-renovated	181.24	50.255	Non-renovated	89.6253	31.9607	Non-renovated	128.725	36.4592
Non-renovated	257.766	58.9303	Non-renovated	82.0098	24.3264	Non-renovated	178.224	47.3031	Non-renovated	180.947	46.5815	Non-renovated	157.49	35.2928	Non-renovated	97.0306	31.3059
Non-renovated	161.371	37.5228	Non-renovated	110.852	31.0718	Non-renovated	163.286	45.1812	Non-renovated	323.331	76.7585	Non-renovated	94.858	36.9287	Non-renovated	116.55	35.1281
Non-renovated	220.759	50.4863	Non-renovated	104.992	33.1071	Non-renovated	169.213	47.5905	Non-renovated	272.336	67.8121	Non-renovated	139.724	43.9691	Non-renovated	101.287	31.4402
Non-renovated	256.68	61.3684	Non-renovated	99.0139	30.1869	Non-renovated	94.9961	29.7549	Non-renovated	182.249	47.0819	Non-renovated	178.368	27.9769	Non-renovated	105.895	31.2619
Non-renovated	238.326	53.0624	Non-renovated	85.2801	26.6476	Non-renovated	150.434	44.1171	Non-renovated	170.01	43.4431	Non-renovated	155.581	22.6828	Non-renovated	112.703	34.0255
Non-renovated	266.408	63.3887	Non-renovated	62.2823	22.806	Non-renovated	137.396	38.7943	Non-renovated	178.022	47.3957	Non-renovated	184.731	31.6603	Non-renovated	84.1914	25.3408
Non-renovated	131.498	31.0716	Non-renovated	121.922	35.8679	Non-renovated	187.57	50.633	Non-renovated	225.175	57.7232	Non-renovated	80.4067	28.5505	Non-renovated	148.223	43.1065
Non-renovated	179.499	38.7089	Non-renovated	136.821	38.2656	Non-renovated	170.827	47.4652	Non-renovated	166.344	41.5192	Non-renovated	111.295	29.0947	Non-renovated	163.094	43.0891
Non-renovated	158.124	34.5986	Non-renovated	98.1375	27.594	Non-renovated	180.769	47.7798	Non-renovated	168.035	45.7278	Non-renovated	95.4911	39.8629	Non-renovated	108.494	31.3074
Non-renovated	189.383	41.1201	Non-renovated	76.6449	25.116	Non-renovated	204.097	54.3274	Non-renovated	141.405	37.3614	Non-renovated	114.197	27.7878	Non-renovated	121.166	35.8639
Non-renovated	132.957	29.9421	Non-renovated	111.508	32.5771	Non-renovated	118.238	34.1482	Non-renovated	161.524	42.9661	Non-renovated	72.3782	36.7376	Non-renovated	97.048	28.2902
Non-renovated	151.503	33.5718	Non-renovated	91.4335	26.4604	Non-renovated	78.8193	26.0004	Non-renovated	128.326	34.1021	Non-renovated	98.9751	41.2008	Non-renovated	131.061	38.0727
Non-renovated	169.997	40.3563	Non-renovated	87.6148	24.8961	Non-renovated	186.432	51.4882	Non-renovated	180.796	49.3563	Non-renovated	102.941	37.1183	Non-renovated	76.7644	23.9119
Non-renovated	252.16	56.3369	Non-renovated	77.752	27.6712	Non-renovated	106.133	31.1669	Non-renovated	308.676	75.7497	Non-renovated	156.917	38.8472	Non-renovated	119.196	34.303
Non-renovated	151.353	34.9142	Non-renovated	87.1447	27.7081	Non-renovated	82.0223	26.8444	Non-renovated	216.692	56.3315	Non-renovated	91.5282	23.9953	Non-renovated	109.363	30.9312
Non-renovated	144.447	33.6184	Non-renovated	94.2878	28.4408	Non-renovated	103.096	32.6252	Non-renovated	240.694	57.9641	Non-renovated	90.6294	24.4791	Non-renovated	136.762	38.0072
Non-renovated	147.032	33.7473	Non-renovated	125.293	35.8579	Non-renovated	74.1777	24.0231	Non-renovated	193.984	53.9437	Non-renovated	81.2233	23.081	Non-renovated	89.2706	26.246
Non-renovated	144.987	34.464	Non-renovated	72.62	24.9938	Non-renovated	128.245	39.7772	Non-renovated	137.154	36.5752	Non-renovated	83.4442	27.6672	Non-renovated	84.9592	26.0785
Non-renovated	214.899	50.0765	Non-renovated	111.934	33.2613	Non-renovated	110.773	31.2126	Non-renovated	142.005	38.9058	Non-renovated	137.647	28.5901	Non-renovated	167.827	43.2683
Non-renovated	188.064	43.5755	Non-renovated	126.825	35.5052	Non-renovated	130.415	37.13	Non-renovated	236.523	59.7195	Non-renovated	118.334	20.3847	Non-renovated	130.358	36.6018
Non-renovated	136.021	30.8331	Non-renovated	85.1789	26.7611	Non-renovated	89.0827	25.8682	Non-renovated	212.901	58.7305	Non-renovated	76.6347	26.6261	Non-renovated	119.244	32.2456
Non-renovated	144.291	32.3617	Non-renovated	101.478	30.8418	Non-renovated	133.784	38.094	Non-renovated	287.079	71.3805	Non-renovated	81.5795	39.3511	Non-renovated	162.732	44.8184
Non-renovated	137.034	31.2332	Non-renovated	84.0848	24.2393	Non-renovated	157.792	43.8506	Non-renovated	152.469	42.9945	Non-renovated	80.0333	28.0109	Non-renovated	83.856	27.6528
Non-renovated	145.326	33.7436	Non-renovated	127.055	37.5322	Non-renovated	185.01	51.5556	Non-renovated	226.648	59.8049	Non-renovated	84.5737	44.0042	Non-renovated	179.1	49.5625
Non-renovated	163.242	35.2402	Non-renovated	83.9843	25.7828	Non-renovated	125.053	34.4962	Non-renovated	307.561	75.2138	Non-renovated	96.162	28.2992	Non-renovated	107.958	30.3037
Non-renovated	239.796	53.0947	Non-renovated	66.0433	21.5413	Non-renovated	99.9558	31.1689	Non-renovated	171.551	44.815	Non-renovated	148.827	42.9804	Non-renovated	85.8525	25.4484
Non-renovated	122.216	28.1641	Non-renovated	88.7998	25.4036	Non-renovated	124.969	37.2261	Non-renovated	168.197	44.4242	Non-renovated	71.782	43.0071	Non-renovated	81.0234	24.187
Non-renovated	185.776	43.3033	Non-renovated	84.5466	26.9125	Non-renovated	109.781	31.6635	Non-renovated	154.76	42.6939	Non-renovated	118.038	27.6869	Non-renovated	160.027	42.3905
Non-renovated	140.98	33.3139	Non-renovated	122.986	37.1197	Non-renovated	178.941	49.5989	Non-renovated	249.484	65.8829	Non-renovated	86.4539	30.2256	Non-renovated	149.475	41.1444
Non-renovated	127.834	28.1364	Non-renovated	100.873	30.2402	Non-renovated	107.749	32.6041	Non-renovated	136.629	38.8561	Non-renovated	67.9379	41.5046	Non-renovated	121.511	35.1537
Non-renovated	144.729	32.4421	Non-renovated	87.4477	27.1075	Non-renovated	87.4858	25.1797	Non-renovated	208.364	55.8358	Non-renovated	88.4419	44.834	Non-renovated	130.136	36.2667
Non-renovated	167.935	36.6988	Non-renovated	119.44	31.0698	Non-renovated	119.296	32.9422	Non-renovated	284.022	71.3211	Non-renovated	109.796	22.9766	Non-renovated	173.647	43.4029
Non-renovated	246.627	57.1987	Non-renovated	89.3184	25.79	Non-renovated	110.067	32.3759	Non-renovated	177.039	47.4853	Non-renovated	161.482	29.1755	Non-renovated	88.3464	26.4425
Non-renovated	156.532	36.8414	Non-renovated	110.459	32.2747	Non-renovated	93.8449	29.3999	Non-renovated	145.443	40.3927	Non-renovated	100.01	24.4104	Non-renovated	101.499	30.174
Non-renovated	219.371	46.216	Non-renovated	90.3072	28.1404	Non-renovated	149.766	40.3242	Non-renovated	275.848	68.6066	Non-renovated	131.959	39.0941	Non-renovated	169.077	48.8292
Non-renovated	181.287	40.4104	Non-renovated	92.028	27.6678	Non-renovated	109.789	33.5192	Non-renovated	148.776	40.3536	Non-renovated	102.349	27.5207	Non-renovated	116.946	32.7792
Non-renovated	153.184	33.6046	Non-renovated	139.321	39.0126	Non-renovated	114.386	33.7657	Non-renovated	239.665	62.1362	Non-renovated	91.737	32.3475	Non-renovated	100.133	30.7006
Non-renovated	176.18	38.6202	Non-renovated	86.8774	27.2326	Non-renovated	151.912	41.4164	Non-renovated	122.044	34.3278	Non-renovated	105.87	40.7386	Non-renovated	77.7442	24.0937
Non-renovated	122.631	29.2279	Non-renovated	115.9	30.958	Non-renovated	109.795	33.8239	Non-renovated	124.234	35.1594	Non-renovated	72.2846	26.6222	Non-renovated	182.309	50.1581
Non-renovated	267.177	63.0931	Non-renovated	105.269	30.741	Non-renovated	89.7394	28.4495	Non-renovated	213.468	56.1947	Non-renovated	175.65	31.946	Non-renovated	107.547	31.2328
Non-renovated	277.463	65.1049	Non-renovated	77.8872	25.8933	Non-renovated	152.251	43.6338	Non-renovated	130.185	35.0763	Non-renovated	186.714	32.3514	Non-renovated	160.795	45.1039
Non-renovated	143.828	30.5516	Non-renovated	97.3817	30.5055	Non-renovated	163.644	43.708	Non-renovated	200.64	51.7192	Non-renovated	84.0017	32.8182	Non-renovated	124.194	35.4687
Non-renovated	163.45	35.615	Non-renovated	90.386	28.4623	Non-renovated	158.9	43.3456	Non-renovated	141.84	37.3138	Non-renovated	96.6338	27.7666	Non-renovated	137.933	39.2635
Non-renovated	190.765	43.2774	Non-renovated	121.11	35.5141	Non-renovated	103.022	31.9835	Non-renovated	182.244	51.7548	Non-renovated	111.411	26.073	Non-renovated	95.6982	30.0444
Non-renovated	173.841	38.0706	Non-renovated	89.0564	25.5197	Non-renovated	128.389	37.6914	Non-renovated	206.886	51.1163	Non-renovated	106.243	24.5389	Non-renovated	112.992	32.3306
Non-renovated	140.93	31.5418	Non-renovated	81.4526	26.9419	Non-renovated	179.249	45.2908	Non-renovated	206.401	50.8412	Non-renovated	82.6995	39.9052	Non-renovated	159.98	44.5789
[truncated: 18,988 more rows]

## Sheet: Figure 2
Case study 1			Case study 2			Case study 3			Case study 4			Case study 5			Case study 6
species	Energy	Cost	species	Energy	Cost	species	Energy	Cost	species	Energy	Cost	species	Energy	Cost	species	Energy	Cost
Non-renovated	173.175	9.54624	Non-renovated	115.392	7.03851	Non-renovated	148.341	6.97431	Non-renovated	170.457	9.49461	Non-renovated	103.707	6.26822	Non-renovated	190.675	10.9627
Non-renovated	165.362	9.40015	Non-renovated	151.046	8.34087	Non-renovated	203.381	10.3636	Non-renovated	163.418	8.67665	Non-renovated	94.2492	6.57696	Non-renovated	108.47	5.89948
Non-renovated	144.828	8.06082	Non-renovated	101.16	5.36484	Non-renovated	162.827	8.49544	Non-renovated	163.456	8.90144	Non-renovated	86.7589	7.56141	Non-renovated	104.3	6.47731
Non-renovated	195.68	11.6547	Non-renovated	99.2758	5.82349	Non-renovated	147.672	5.75965	Non-renovated	254.391	13.8147	Non-renovated	114.847	5.22349	Non-renovated	101.632	5.88859
Non-renovated	178.127	10.1448	Non-renovated	80.5065	4.71264	Non-renovated	203.779	8.9081	Non-renovated	166.272	9.32572	Non-renovated	99.1103	7.47734	Non-renovated	108.194	6.31523
Non-renovated	228.267	14.8884	Non-renovated	94.7604	5.69185	Non-renovated	91.2432	4.43994	Non-renovated	235.657	11.7581	Non-renovated	153.211	5.22797	Non-renovated	123.461	7.22699
Non-renovated	155.316	10.196	Non-renovated	137.513	7.78164	Non-renovated	107.863	5.38165	Non-renovated	258.327	12.7763	Non-renovated	91.3286	9.29437	Non-renovated	102.412	5.34849
Non-renovated	160.86	9.46202	Non-renovated	101.378	6.30905	Non-renovated	135.982	5.39746	Non-renovated	208.539	11.3158	Non-renovated	105.835	10.7644	Non-renovated	150.453	8.04153
Non-renovated	230.631	14.6013	Non-renovated	122.22	7.07203	Non-renovated	87.8563	4.11419	Non-renovated	213.584	11.4269	Non-renovated	134.503	5.58423	Non-renovated	94.8001	6.30227
Non-renovated	262.412	15.616	Non-renovated	130.616	6.27437	Non-renovated	140.283	5.95624	Non-renovated	164.348	9.75352	Non-renovated	175.724	9.15024	Non-renovated	92.3977	5.4178
Non-renovated	152.786	8.57872	Non-renovated	85.7476	4.9982	Non-renovated	81.6648	3.58399	Non-renovated	237.2	12.6637	Non-renovated	84.5603	9.14583	Non-renovated	114.617	7.17311
Non-renovated	218.857	14.1141	Non-renovated	82.3299	5.67194	Non-renovated	69.9861	4.06503	Non-renovated	281.962	13.7171	Non-renovated	138.318	9.68918	Non-renovated	105.539	6.37413
Non-renovated	163.485	9.25312	Non-renovated	141.66	8.44759	Non-renovated	183.702	8.45791	Non-renovated	176.119	9.71749	Non-renovated	96.0255	6.75563	Non-renovated	83.9333	5.42488
Non-renovated	149.742	8.40072	Non-renovated	83.8858	5.88781	Non-renovated	141.719	7.68264	Non-renovated	120.434	6.24928	Non-renovated	85.7815	5.46424	Non-renovated	112.181	6.57974
Non-renovated	196.207	12.3543	Non-renovated	69.8472	4.32598	Non-renovated	102.937	4.45063	Non-renovated	160.297	8.89938	Non-renovated	131.067	6.88056	Non-renovated	128.213	7.52633
Non-renovated	113.855	7.0717	Non-renovated	126.74	7.20238	Non-renovated	138.679	6.01359	Non-renovated	177.467	9.67153	Non-renovated	64.2238	10.2444	Non-renovated	93.2701	5.53717
Non-renovated	178.139	10.8298	Non-renovated	113.938	6.4562	Non-renovated	193.877	8.70721	Non-renovated	175.757	10.3393	Non-renovated	116.206	7.83596	Non-renovated	133.424	7.84799
Non-renovated	250.197	13.2783	Non-renovated	138.401	7.86167	Non-renovated	131.854	5.99336	Non-renovated	146.706	7.89247	Non-renovated	158.533	5.10579	Non-renovated	96.4088	6.15653
Non-renovated	195.246	12.0351	Non-renovated	99.8731	6.27524	Non-renovated	156.237	6.96603	Non-renovated	229.306	11.7441	Non-renovated	121.253	8.39056	Non-renovated	129.49	6.95839
Non-renovated	183.707	10.001	Non-renovated	152.159	8.21954	Non-renovated	98.879	4.58237	Non-renovated	209.506	11.0215	Non-renovated	106.002	4.97323	Non-renovated	118.313	6.36254
Non-renovated	166.579	9.97405	Non-renovated	85.5327	5.26831	Non-renovated	138.56	6.59278	Non-renovated	237.086	11.391	Non-renovated	106.437	4.92342	Non-renovated	175.599	9.50491
Non-renovated	152.678	8.9308	Non-renovated	67.6035	4.51655	Non-renovated	213.13	9.77089	Non-renovated	177.555	10.8164	Non-renovated	88.9706	6.21008	Non-renovated	109.89	6.3366
Non-renovated	153.102	8.60823	Non-renovated	164.016	9.00043	Non-renovated	128.64	5.85893	Non-renovated	241.578	11.5611	Non-renovated	95.1493	7.44232	Non-renovated	94.7915	5.69021
Non-renovated	130.874	8.05525	Non-renovated	100.612	6.30953	Non-renovated	134.632	6.80353	Non-renovated	237.298	12.0846	Non-renovated	72.8703	6.6044	Non-renovated	160.908	8.77373
Non-renovated	236.608	13.3513	Non-renovated	81.3596	5.15826	Non-renovated	98.9306	4.34779	Non-renovated	156.692	9.2335	Non-renovated	151.934	9.63449	Non-renovated	135.647	7.0476
Non-renovated	172.112	10.1191	Non-renovated	89.0147	5.76059	Non-renovated	146.112	6.79073	Non-renovated	143.319	7.7511	Non-renovated	108.091	6.32475	Non-renovated	109.616	6.16539
Non-renovated	215.19	13.0074	Non-renovated	128.077	7.4749	Non-renovated	206.23	9.27539	Non-renovated	158.27	7.56867	Non-renovated	126.672	6.9138	Non-renovated	130.641	6.79078
Non-renovated	192.125	11.4515	Non-renovated	98.1112	5.52646	Non-renovated	118.754	5.4984	Non-renovated	140.73	7.45273	Non-renovated	115.749	7.47921	Non-renovated	109.412	6.2075
Non-renovated	227.948	12.5884	Non-renovated	75.1836	4.89735	Non-renovated	148.851	7.27368	Non-renovated	294.18	15.9105	Non-renovated	152.498	8.10537	Non-renovated	139.143	7.53108
Non-renovated	181.788	10.293	Non-renovated	73.3269	4.90689	Non-renovated	170.442	8.11579	Non-renovated	144.98	7.58447	Non-renovated	108.638	5.44642	Non-renovated	94.9639	5.23234
Non-renovated	155.538	8.66663	Non-renovated	158.637	9.25333	Non-renovated	112.095	5.15147	Non-renovated	251.745	12.3342	Non-renovated	92.4067	6.69822	Non-renovated	101.99	5.42929
Non-renovated	105.951	6.80429	Non-renovated	87.698	5.47512	Non-renovated	120.853	5.1145	Non-renovated	177.714	8.68666	Non-renovated	64.8366	5.17537	Non-renovated	163.034	8.70199
Non-renovated	210.402	12.4823	Non-renovated	95.7256	6.34563	Non-renovated	112.401	4.7986	Non-renovated	168.159	8.44266	Non-renovated	135.985	8.6614	Non-renovated	115.767	6.78208
Non-renovated	154.897	9.11156	Non-renovated	106.511	6.59418	Non-renovated	189.431	9.18379	Non-renovated	116.084	6.03822	Non-renovated	97.9291	4.40043	Non-renovated	134.409	8.16812
Non-renovated	143.525	8.93448	Non-renovated	96.2883	5.31597	Non-renovated	125.968	5.66078	Non-renovated	169.716	8.84368	Non-renovated	82.1106	5.82636	Non-renovated	106.888	6.91011
Non-renovated	226.735	14.1518	Non-renovated	174.732	9.37817	Non-renovated	128.021	5.40878	Non-renovated	296.589	14.0843	Non-renovated	145.681	7.16611	Non-renovated	153.338	9.37182
Non-renovated	236.597	13.0905	Non-renovated	142.366	7.47233	Non-renovated	158.649	7.41893	Non-renovated	165.8	9.55506	Non-renovated	144.82	5.75048	Non-renovated	90.2675	5.54015
Non-renovated	173.789	10.4503	Non-renovated	97.4012	5.27853	Non-renovated	99.4982	4.57682	Non-renovated	170.049	9.88401	Non-renovated	101.628	6.62752	Non-renovated	163.119	7.95808
Non-renovated	208.97	13.1424	Non-renovated	134.704	7.44547	Non-renovated	160.738	7.58552	Non-renovated	144.097	8.05531	Non-renovated	122.75	5.86527	Non-renovated	198.25	11.5871
Non-renovated	239.027	12.7259	Non-renovated	109.403	6.33767	Non-renovated	106.31	4.89	Non-renovated	219.324	11.6967	Non-renovated	140.033	3.97343	Non-renovated	111.355	6.59057
Non-renovated	172.526	9.43774	Non-renovated	140.818	8.21111	Non-renovated	142.387	7.13527	Non-renovated	169.528	9.57225	Non-renovated	106.769	7.59651	Non-renovated	123.95	7.23164
Non-renovated	143.535	7.9292	Non-renovated	82.9053	5.63655	Non-renovated	91.4359	4.01086	Non-renovated	147.413	7.88859	Non-renovated	85.6658	4.3508	Non-renovated	129.555	7.48377
Non-renovated	149.869	8.00989	Non-renovated	134.579	7.54915	Non-renovated	177.333	7.95064	Non-renovated	328.784	16.5427	Non-renovated	84.078	6.40029	Non-renovated	121.908	7.31891
Non-renovated	154.368	9.14407	Non-renovated	127.216	7.94451	Non-renovated	107.257	4.9598	Non-renovated	194.126	11.2179	Non-renovated	98.454	7.10451	Non-renovated	127.588	6.34446
Non-renovated	170.318	10.4294	Non-renovated	75.8282	4.52345	Non-renovated	141.842	6.49925	Non-renovated	232.025	12.0137	Non-renovated	105.474	9.56945	Non-renovated	101.306	6.49773
Non-renovated	217.894	13.5436	Non-renovated	100.261	6.58227	Non-renovated	138.237	6.32487	Non-renovated	146.654	8.37227	Non-renovated	142.295	8.05359	Non-renovated	135.96	7.67238
Non-renovated	147.608	7.79425	Non-renovated	89.7919	5.54527	Non-renovated	145.93	6.12045	Non-renovated	165.09	8.96475	Non-renovated	86.3213	6.35071	Non-renovated	108.936	7.02743
Non-renovated	138.34	7.83138	Non-renovated	93.1313	5.17064	Non-renovated	105.609	4.98498	Non-renovated	294.571	14.3812	Non-renovated	87.823	8.08949	Non-renovated	100.357	5.42574
Non-renovated	208.121	12.8644	Non-renovated	83.9099	5.29099	Non-renovated	184.189	8.91684	Non-renovated	205.359	10.9291	Non-renovated	127.882	7.71389	Non-renovated	198.683	10.4171
Non-renovated	133.291	7.61566	Non-renovated	118.787	7.2029	Non-renovated	133.773	6.84586	Non-renovated	191.987	10.9733	Non-renovated	84.3486	10.3787	Non-renovated	196.028	10.8582
Non-renovated	242.83	14.5	Non-renovated	128.824	6.86732	Non-renovated	208.815	10.5933	Non-renovated	158.794	8.43294	Non-renovated	157.666	5.7284	Non-renovated	102.887	5.84217
Non-renovated	148.125	9.04646	Non-renovated	74.7167	5.20365	Non-renovated	109.825	5.26841	Non-renovated	132.301	7.97438	Non-renovated	84.921	6.85982	Non-renovated	99.5029	5.78323
Non-renovated	159.417	9.41944	Non-renovated	83.8934	4.97017	Non-renovated	111.653	5.81006	Non-renovated	184.893	9.25412	Non-renovated	100.636	7.16695	Non-renovated	162.407	9.09413
Non-renovated	164.949	10.1421	Non-renovated	80.2573	4.89244	Non-renovated	117.93	5.3653	Non-renovated	255.594	13.3781	Non-renovated	101.778	7.5985	Non-renovated	158.311	8.32967
Non-renovated	167.096	10.7715	Non-renovated	131.012	7.84891	Non-renovated	147.731	6.22189	Non-renovated	273.024	13.2923	Non-renovated	99.4819	5.16358	Non-renovated	171.136	10.1329
Non-renovated	173.469	9.59473	Non-renovated	127.076	7.49132	Non-renovated	100.12	4.80054	Non-renovated	133.027	7.2627	Non-renovated	106.526	7.96999	Non-renovated	93.5511	6.05507
Non-renovated	136.681	8.33064	Non-renovated	100.568	6.55316	Non-renovated	221.378	10.2893	Non-renovated	150.064	9.0081	Non-renovated	77.3079	5.7436	Non-renovated	143.597	8.50623
Non-renovated	148.021	7.64373	Non-renovated	102.894	6.19518	Non-renovated	122.164	5.8429	Non-renovated	141.836	8.19939	Non-renovated	83.7494	7.58613	Non-renovated	132.545	7.38573
Non-renovated	136.397	7.42404	Non-renovated	85.9231	4.99952	Non-renovated	108.56	4.83891	Non-renovated	174.491	9.69394	Non-renovated	78.4561	9.55839	Non-renovated	170.248	9.71731
Non-renovated	164.101	9.72918	Non-renovated	70.7048	5.13602	Non-renovated	126.919	5.41769	Non-renovated	242.413	12.6672	Non-renovated	106.787	8.79599	Non-renovated	165.324	9.03763
Non-renovated	166.415	10.4139	Non-renovated	108.723	6.645	Non-renovated	128.183	5.63071	Non-renovated	202.989	11.342	Non-renovated	96.4204	7.56219	Non-renovated	163.746	8.78406
Non-renovated	177.422	11.2297	Non-renovated	71.3423	4.16425	Non-renovated	116.408	5.30248	Non-renovated	182.032	8.54739	Non-renovated	107.026	11.8194	Non-renovated	208.431	11.1004
Non-renovated	160.154	10.9598	Non-renovated	79.5416	4.87026	Non-renovated	180.492	8.16641	Non-renovated	154.544	8.19937	Non-renovated	98.5207	5.81094	Non-renovated	107.183	6.47086
Non-renovated	267.105	15.8155	Non-renovated	120.305	6.63834	Non-renovated	98.5455	4.7905	Non-renovated	156.09	8.09961	Non-renovated	174.055	5.59811	Non-renovated	75.3592	5.1482
Non-renovated	224.259	13.2188	Non-renovated	127.93	7.09965	Non-renovated	139.257	5.93452	Non-renovated	224.945	11.307	Non-renovated	148.15	7.15674	Non-renovated	172.656	9.55568
Non-renovated	142.921	9.15377	Non-renovated	108.994	6.66798	Non-renovated	213.951	9.99755	Non-renovated	198.726	10.7873	Non-renovated	79.6346	9.94505	Non-renovated	97.2454	5.7053
Non-renovated	173.549	10.5988	Non-renovated	90.2029	4.8093	Non-renovated	120.367	6.72519	Non-renovated	137.106	7.9296	Non-renovated	111.829	8.11994	Non-renovated	81.9205	5.29745
Non-renovated	145.977	7.86774	Non-renovated	82.4712	4.96046	Non-renovated	116.541	5.86448	Non-renovated	157.971	8.12663	Non-renovated	91.9066	6.77012	Non-renovated	101.013	5.81503
Non-renovated	236.48	13.1938	Non-renovated	108.715	6.35493	Non-renovated	145.977	6.52849	Non-renovated	174.809	9.47258	Non-renovated	147.926	6.23689	Non-renovated	74.604	5.0399
Non-renovated	135.518	7.76608	Non-renovated	94.601	5.18375	Non-renovated	117.337	5.50913	Non-renovated	236.24	11.9978	Non-renovated	75.5324	5.62701	Non-renovated	118.281	7.17515
Non-renovated	236.963	14.6646	Non-renovated	88.5243	5.33156	Non-renovated	84.6293	4.00125	Non-renovated	180.21	9.19509	Non-renovated	143.512	6.3474	Non-renovated	108.086	5.72708
Non-renovated	121.512	7.85066	Non-renovated	136.658	7.60448	Non-renovated	98.3855	4.91911	Non-renovated	128.015	7.20456	Non-renovated	71.7529	6.69369	Non-renovated	107.279	6.02323
Non-renovated	165.246	10.0125	Non-renovated	131.94	7.21017	Non-renovated	161.865	6.62458	Non-renovated	190.259	9.99601	Non-renovated	101.726	6.47834	Non-renovated	85.2	4.89895
Non-renovated	161.796	9.50532	Non-renovated	93.8629	5.86117	Non-renovated	165.587	7.73093	Non-renovated	190.758	9.48899	Non-renovated	97.1501	8.6201	Non-renovated	131.53	6.94221
Non-renovated	133.473	7.57925	Non-renovated	76.1078	5.17947	Non-renovated	229.177	11.1761	Non-renovated	178.184	8.99488	Non-renovated	80.0238	6.03972	Non-renovated	142.904	8.00017
Non-renovated	181.092	10.1346	Non-renovated	77.92	4.39408	Non-renovated	117.254	5.95855	Non-renovated	176.827	8.28396	Non-renovated	115.369	5.14037	Non-renovated	176.199	10.8673
Non-renovated	128.827	7.28897	Non-renovated	74.8185	4.68068	Non-renovated	121.936	5.38833	Non-renovated	242.012	13.2287	Non-renovated	72.3335	6.33241	Non-renovated	119.384	7.2322
Non-renovated	131.242	6.61932	Non-renovated	86.2198	5.39413	Non-renovated	134.107	5.98989	Non-renovated	175.659	9.98664	Non-renovated	76.2796	6.26374	Non-renovated	92.6609	5.50396
Non-renovated	206.284	11.7216	Non-renovated	91.7401	5.9925	Non-renovated	106.881	4.81427	Non-renovated	264.054	13.4678	Non-renovated	128.01	6.722	Non-renovated	113.181	6.88322
Non-renovated	189.221	10.6754	Non-renovated	87.454	5.40933	Non-renovated	148.262	7.13485	Non-renovated	194.665	10.5462	Non-renovated	118.399	5.08714	Non-renovated	103.136	5.74025
Non-renovated	140.441	8.89057	Non-renovated	142.753	8.29185	Non-renovated	164.855	7.28292	Non-renovated	143.072	7.54278	Non-renovated	83.6614	6.27062	Non-renovated	153.827	8.47496
Non-renovated	206.921	12.3133	Non-renovated	94.0502	5.64947	Non-renovated	117.233	5.49572	Non-renovated	292.402	15.7954	Non-renovated	126.835	6.33434	Non-renovated	93.6134	5.26736
Non-renovated	183.443	10.1518	Non-renovated	108.235	6.87439	Non-renovated	96.5051	4.67408	Non-renovated	261.295	13.266	Non-renovated	107.968	6.78208	Non-renovated	82.9935	5.12775
Non-renovated	250.733	14.5006	Non-renovated	75.9674	4.46624	Non-renovated	178.095	9.47235	Non-renovated	135.969	7.43277	Non-renovated	155.899	4.68765	Non-renovated	104.783	6.2032
Non-renovated	161.849	11.1391	Non-renovated	77.1055	4.67909	Non-renovated	124.289	5.70855	Non-renovated	133.403	7.69318	Non-renovated	100.723	6.23983	Non-renovated	103.524	5.74976
Non-renovated	145.325	9.15828	Non-renovated	140.842	8.34976	Non-renovated	187.13	8.44846	Non-renovated	156.2	7.70661	Non-renovated	79.8421	4.23872	Non-renovated	91.4005	5.46562
Non-renovated	157.416	9.04197	Non-renovated	110.194	6.61106	Non-renovated	161.35	8.49153	Non-renovated	163.748	9.38584	Non-renovated	93.8877	9.02514	Non-renovated	140.803	8.11509
Non-renovated	245.103	13.8646	Non-renovated	89.6505	4.79801	Non-renovated	147.686	7.1034	Non-renovated	197.589	10.6125	Non-renovated	157.582	5.60332	Non-renovated	101.811	5.94945
Non-renovated	179.621	10.5358	Non-renovated	84.9652	5.28463	Non-renovated	199.779	8.52476	Non-renovated	149.693	8.35864	Non-renovated	104.492	7.04035	Non-renovated	110.87	6.28568
Non-renovated	267.502	18.1458	Non-renovated	85.412	5.04851	Non-renovated	111.431	5.47043	Non-renovated	176.789	8.9233	Non-renovated	173.52	7.32643	Non-renovated	148.596	7.70569
Non-renovated	191.521	11.3456	Non-renovated	131.882	7.93052	Non-renovated	124.318	5.65332	Non-renovated	162.379	8.36503	Non-renovated	121.136	6.07865	Non-renovated	97.2885	5.94184
Non-renovated	197.064	11.7826	Non-renovated	79.4098	5.38611	Non-renovated	122.995	6.27961	Non-renovated	171.724	9.06998	Non-renovated	126.641	6.16012	Non-renovated	88.7029	5.867
Non-renovated	201.068	11.4279	Non-renovated	129.578	7.31619	Non-renovated	94.1987	4.84536	Non-renovated	216.165	12.108	Non-renovated	129.656	6.01967	Non-renovated	144.43	8.34568
Non-renovated	193.592	12.2081	Non-renovated	81.2886	4.68114	Non-renovated	128.725	6.42887	Non-renovated	296.771	13.7991	Non-renovated	123.97	5.51168	Non-renovated	135.753	6.96153
Non-renovated	188.349	12.1544	Non-renovated	88.7476	5.71752	Non-renovated	107.707	5.20539	Non-renovated	248.369	13.6459	Non-renovated	117.225	6.42884	Non-renovated	162.067	8.33811
Non-renovated	166.232	10.5716	Non-renovated	131.422	7.78231	Non-renovated	104.055	4.75181	Non-renovated	177.318	9.03687	Non-renovated	103.914	10.958	Non-renovated	101.019	6.10891
Non-renovated	247.597	13.5487	Non-renovated	147.922	7.5044	Non-renovated	101.113	5.00533	Non-renovated	203.431	12.8819	Non-renovated	158.205	5.2047	Non-renovated	121.933	7.27424
Non-renovated	166.085	9.87463	Non-renovated	75.1732	4.5656	Non-renovated	235.289	11.6557	Non-renovated	214.949	10.3219	Non-renovated	105.622	6.14329	Non-renovated	152.83	8.11132
Non-renovated	156.794	9.25861	Non-renovated	131.748	7.4876	Non-renovated	120.348	5.40918	Non-renovated	166.845	8.52177	Non-renovated	95.8687	6.88489	Non-renovated	151.762	8.61514
Non-renovated	144.082	8.36256	Non-renovated	176.897	9.72641	Non-renovated	130.023	5.74403	Non-renovated	301.084	15.8636	Non-renovated	85.9297	5.60538	Non-renovated	134.504	7.56976
Non-renovated	114.873	7.43271	Non-renovated	67.7068	4.2439	Non-renovated	109.142	5.41256	Non-renovated	172.51	9.5265	Non-renovated	62.0161	5.05262	Non-renovated	164.308	8.41292
Non-renovated	147.869	8.00612	Non-renovated	143.781	8.15822	Non-renovated	149.596	7.23797	Non-renovated	292.508	15.4936	Non-renovated	79.7836	6.6366	Non-renovated	87.75	5.56392
Non-renovated	182.123	10.4304	Non-renovated	111.497	6.03166	Non-renovated	144.467	6.31935	Non-renovated	294.005	15.285	Non-renovated	113.046	6.87309	Non-renovated	102.928	5.85443
Non-renovated	189.406	11.1611	Non-renovated	80.5082	5.44893	Non-renovated	126.85	5.99227	Non-renovated	210.905	9.95685	Non-renovated	114.851	4.94418	Non-renovated	93.4199	5.81325
Non-renovated	212.186	12.2352	Non-renovated	172.359	9.65347	Non-renovated	172.59	7.52124	Non-renovated	220.522	12.3891	Non-renovated	133.61	8.50658	Non-renovated	101.323	5.84497
Non-renovated	136.188	8.01242	Non-renovated	130.642	6.9289	Non-renovated	94.0309	4.64916	Non-renovated	155.621	8.24551	Non-renovated	79.9549	5.07597	Non-renovated	86.9816	5.26075
Non-renovated	144.244	8.69176	Non-renovated	72.1842	4.22375	Non-renovated	188.098	9.42049	Non-renovated	191.748	9.44747	Non-renovated	84.8496	7.28513	Non-renovated	103.607	5.60317
Non-renovated	183.876	9.8767	Non-renovated	119.598	6.46234	Non-renovated	111.901	5.35432	Non-renovated	235.226	11.4056	Non-renovated	117.255	6.51572	Non-renovated	97.2086	5.62289
Non-renovated	188.588	10.8298	Non-renovated	80.0735	4.8472	Non-renovated	143.428	6.58235	Non-renovated	141.444	8.07012	Non-renovated	113.21	7.37695	Non-renovated	119.432	7.10447
Non-renovated	165.928	9.37998	Non-renovated	190.995	9.53223	Non-renovated	205.2	8.69523	Non-renovated	131.431	7.87178	Non-renovated	106.48	6.27634	Non-renovated	145.83	8.10054
Non-renovated	141.67	7.69024	Non-renovated	126.98	7.20205	Non-renovated	220.838	10.0564	Non-renovated	171.219	9.36326	Non-renovated	88.811	6.84064	Non-renovated	162.426	8.10154
Non-renovated	140.791	8.85366	Non-renovated	87.8289	5.34751	Non-renovated	98.9647	5.1306	Non-renovated	146.852	8.22635	Non-renovated	81.2877	6.17691	Non-renovated	99.4619	5.96776
Non-renovated	137.152	8.7962	Non-renovated	144.842	8.12832	Non-renovated	111.64	5.78054	Non-renovated	271.963	14.7902	Non-renovated	78.6891	6.86531	Non-renovated	94.4864	5.24001
Non-renovated	151.914	8.84295	Non-renovated	115.823	7.11425	Non-renovated	138.682	6.65471	Non-renovated	181.401	9.38543	Non-renovated	90.4094	4.6742	Non-renovated	97.5421	5.50012
Non-renovated	116.157	6.90297	Non-renovated	100.253	5.65476	Non-renovated	95.7115	4.04613	Non-renovated	193.671	9.77655	Non-renovated	65.322	4.72799	Non-renovated	101.097	6.21694
Non-renovated	135.448	7.66093	Non-renovated	137.318	7.09108	Non-renovated	108.175	5.09531	Non-renovated	233.359	11.7909	Non-renovated	83.3649	5.38857	Non-renovated	115.68	7.3335
Non-renovated	142.331	8.03675	Non-renovated	86.354	5.13133	Non-renovated	182.02	8.34731	Non-renovated	183.954	9.64543	Non-renovated	85.2785	4.62362	Non-renovated	117.321	7.12074
Non-renovated	264.12	16.6117	Non-renovated	147.024	8.19783	Non-renovated	192.526	9.59635	Non-renovated	132.825	7.45903	Non-renovated	172.235	4.47322	Non-renovated	112.168	6.54345
Non-renovated	155.456	10.1014	Non-renovated	92.0838	5.41064	Non-renovated	141.026	6.98121	Non-renovated	143.447	7.68712	Non-renovated	88.466	6.68371	Non-renovated	116.422	7.27059
Non-renovated	208.036	13.361	Non-renovated	99.1418	5.51766	Non-renovated	117.07	5.78156	Non-renovated	237.43	12.8692	Non-renovated	131.831	5.613	Non-renovated	110.016	6.73002
Non-renovated	124.283	6.87465	Non-renovated	80.7954	5.26023	Non-renovated	103.479	4.55134	Non-renovated	206.093	10.9754	Non-renovated	69.9544	11.025	Non-renovated	209.693	11.5549
Non-renovated	140.897	9.04665	Non-renovated	114.337	6.77422	Non-renovated	124.048	5.87657	Non-renovated	209.187	12.4828	Non-renovated	85.0378	8.99974	Non-renovated	104.329	6.04968
Non-renovated	198.182	11.9103	Non-renovated	85.4955	5.00917	Non-renovated	167.129	8.51638	Non-renovated	131.938	7.20905	Non-renovated	126.168	6.27015	Non-renovated	128.204	8.22472
Non-renovated	160.299	10.7283	Non-renovated	94.8037	6.12562	Non-renovated	160.077	7.49	Non-renovated	134.272	6.96451	Non-renovated	100.547	4.93931	Non-renovated	84.6341	5.06299
Non-renovated	161.779	9.56209	Non-renovated	107.429	6.31194	Non-renovated	120.443	5.56026	Non-renovated	136.004	6.64977	Non-renovated	94.5511	7.29332	Non-renovated	85.1139	5.68281
Non-renovated	138.032	9.0091	Non-renovated	96.9366	5.64804	Non-renovated	106.635	5.27482	Non-renovated	289.823	15.5641	Non-renovated	79.5	6.29941	Non-renovated	120.434	6.93006
Non-renovated	136.835	7.63908	Non-renovated	109.96	6.22061	Non-renovated	94.1165	5.15914	Non-renovated	141.78	7.35323	Non-renovated	77.4899	8.0683	Non-renovated	165.713	9.61154
Non-renovated	162.829	9.4664	Non-renovated	144.482	7.91395	Non-renovated	108.694	4.75588	Non-renovated	222.588	11.8154	Non-renovated	101.731	7.95868	Non-renovated	117.025	6.71186
Non-renovated	155.917	9.53003	Non-renovated	99.8461	6.28553	Non-renovated	98.8922	4.73163	Non-renovated	198.631	11.0664	Non-renovated	93.5813	6.55671	Non-renovated	240.228	13.3541
Non-renovated	187.856	10.2692	Non-renovated	136.903	7.31856	Non-renovated	102.638	5.13895	Non-renovated	126.177	7.14582	Non-renovated	111.281	5.62965	Non-renovated	108.065	6.15967
Non-renovated	241.76	14.0443	Non-renovated	79.0279	5.05182	Non-renovated	216.622	11.8356	Non-renovated	308.01	15.568	Non-renovated	165.611	9.40166	Non-renovated	102.584	6.13247
Non-renovated	213.309	13.9601	Non-renovated	94.7327	5.5432	Non-renovated	196.297	9.54177	Non-renovated	255.391	13.1037	Non-renovated	139.223	10.8593	Non-renovated	88.7862	5.46944
Non-renovated	138.955	7.84847	Non-renovated	75.5523	5.25217	Non-renovated	109.318	5.35865	Non-renovated	277.136	14.8998	Non-renovated	78.1989	4.89619	Non-renovated	93.5782	5.815
Non-renovated	233.942	14.7208	Non-renovated	96.6779	4.92332	Non-renovated	107.625	4.8874	Non-renovated	132.296	7.33754	Non-renovated	153.315	7.41262	Non-renovated	103.428	6.08939
Non-renovated	209.65	13.7896	Non-renovated	73.6318	4.58798	Non-renovated	179.167	7.67261	Non-renovated	217.581	13.5159	Non-renovated	135.311	7.49911	Non-renovated	114.375	7.36557
Non-renovated	173.387	10.3345	Non-renovated	125.129	7.06286	Non-renovated	107.863	5.11498	Non-renovated	181.168	9.89817	Non-renovated	106.993	6.82781	Non-renovated	102.197	5.74212
Non-renovated	226.463	13.7258	Non-renovated	115.229	7.43912	Non-renovated	124.463	6.21347	Non-renovated	141.079	7.48868	Non-renovated	139.45	7.97508	Non-renovated	69.7061	4.22602
Non-renovated	211.695	12.0009	Non-renovated	91.223	5.74321	Non-renovated	187.108	8.20267	Non-renovated	276.324	14.1761	Non-renovated	133.796	4.96681	Non-renovated	98.9689	6.125
Non-renovated	180.079	9.35442	Non-renovated	59.8863	3.97315	Non-renovated	136.455	6.16874	Non-renovated	148.542	7.95971	Non-renovated	108.396	7.14295	Non-renovated	130.353	7.26528
Non-renovated	220.482	12.0087	Non-renovated	93.4947	5.56605	Non-renovated	174.348	8.49811	Non-renovated	185.88	10.2672	Non-renovated	138.016	5.69817	Non-renovated	170.355	9.40416
Non-renovated	168.772	9.68204	Non-renovated	189.466	10.1405	Non-renovated	118.215	5.17915	Non-renovated	159.531	8.86505	Non-renovated	106.903	5.41347	Non-renovated	94.726	5.7383
Non-renovated	145.09	8.27304	Non-renovated	105.254	6.46065	Non-renovated	90.6805	4.49115	Non-renovated	124.019	6.06511	Non-renovated	83.2621	9.2533	Non-renovated	99.9955	5.73059
Non-renovated	224.335	14.6683	Non-renovated	137.768	7.13087	Non-renovated	155.838	7.27631	Non-renovated	157.539	8.84103	Non-renovated	149.671	9.73387	Non-renovated	139.107	8.37595
Non-renovated	185.45	10.8886	Non-renovated	62.9016	3.48396	Non-renovated	99.6029	5.09147	Non-renovated	168.557	8.7616	Non-renovated	120.647	6.01214	Non-renovated	142.929	7.11016
Non-renovated	188.653	11.519	Non-renovated	99.6153	5.91319	Non-renovated	158.535	6.97231	Non-renovated	132.784	7.3463	Non-renovated	115.546	8.09351	Non-renovated	125.737	7.16978
Non-renovated	204.476	10.675	Non-renovated	108.849	5.90726	Non-renovated	99.8754	5.41983	Non-renovated	189.242	9.95593	Non-renovated	131.433	7.21378	Non-renovated	147.146	8.4227
Non-renovated	176.759	10.1255	Non-renovated	102.054	5.88615	Non-renovated	140.238	6.69285	Non-renovated	146.321	8.65029	Non-renovated	107.975	4.70433	Non-renovated	85.389	5.54562
Non-renovated	181.724	10.9366	Non-renovated	111.842	6.15016	Non-renovated	131.696	5.49624	Non-renovated	131.672	8.47534	Non-renovated	113.835	4.66326	Non-renovated	107.098	6.05457
Non-renovated	208.764	12.5533	Non-renovated	189.878	10.5002	Non-renovated	117.566	5.27057	Non-renovated	157.473	9.30913	Non-renovated	125.128	6.23247	Non-renovated	113.309	6.58727
Non-renovated	251.154	15.0916	Non-renovated	60.3513	3.52847	Non-renovated	134.712	6.49651	Non-renovated	168.324	9.36691	Non-renovated	156.181	9.73652	Non-renovated	99.1128	5.47167
Non-renovated	232.397	13.3228	Non-renovated	89.5831	5.40726	Non-renovated	137.486	6.22595	Non-renovated	226.366	10.2411	Non-renovated	152.597	7.61951	Non-renovated	93.4114	6.11057
Non-renovated	138.24	7.76779	Non-renovated	89.0397	5.11466	Non-renovated	120.646	6.38997	Non-renovated	178.732	10.0388	Non-renovated	78.2751	6.52387	Non-renovated	103.476	6.2465
Non-renovated	174.971	9.10185	Non-renovated	127.066	7.33449	Non-renovated	98.8802	4.2266	Non-renovated	163.43	8.87467	Non-renovated	108.384	6.41982	Non-renovated	151.29	7.90809
Non-renovated	231.398	13.717	Non-renovated	70.6417	4.5176	Non-renovated	90.151	4.13052	Non-renovated	245.975	12.2433	Non-renovated	151.777	8.32121	Non-renovated	84.3679	5.09725
Non-renovated	178.384	12.0036	Non-renovated	158.681	7.89132	Non-renovated	95.2497	5.05491	Non-renovated	234.96	11.9139	Non-renovated	115.06	6.75415	Non-renovated	82.3232	5.5627
Non-renovated	144.809	8.32967	Non-renovated	103.463	6.25616	Non-renovated	99.3492	5.04188	Non-renovated	146.741	9.02306	Non-renovated	92.8252	4.64894	Non-renovated	110.772	6.49864
Non-renovated	165.075	8.95316	Non-renovated	106.012	5.69582	Non-renovated	132.628	6.98423	Non-renovated	132.129	7.59238	Non-renovated	102.5	6.51671	Non-renovated	179.367	9.95488
Non-renovated	167.605	9.49485	Non-renovated	131.951	7.28516	Non-renovated	126.201	6.0036	Non-renovated	180.189	9.37974	Non-renovated	93.4516	4.5023	Non-renovated	98.5676	6.01361
Non-renovated	146.594	9.17595	Non-renovated	75.3638	5.72013	Non-renovated	174.881	8.30198	Non-renovated	183.175	10.7217	Non-renovated	92.3633	5.95051	Non-renovated	158.675	9.56252
Non-renovated	238.519	12.7707	Non-renovated	89.9558	5.48525	Non-renovated	84.3646	4.01854	Non-renovated	123.786	7.32199	Non-renovated	159.071	8.99938	Non-renovated	88.7125	5.61191
Non-renovated	146.447	9.05535	Non-renovated	106.715	6.38838	Non-renovated	151.062	7.7303	Non-renovated	170.741	9.14695	Non-renovated	83.9179	6.68696	Non-renovated	171.428	9.60704
Non-renovated	145.306	7.97498	Non-renovated	83.9173	5.63256	Non-renovated	107.352	4.50496	Non-renovated	174.566	8.43835	Non-renovated	81.2744	6.33049	Non-renovated	153.448	8.77986
Non-renovated	151.745	8.60288	Non-renovated	107.913	6.42153	Non-renovated	102.792	4.11789	Non-renovated	157.766	9.44088	Non-renovated	88.5913	12.6758	Non-renovated	121.404	6.28799
Non-renovated	180.832	9.7869	Non-renovated	74.687	4.33482	Non-renovated	116.935	5.4354	Non-renovated	220.384	12.3417	Non-renovated	107.486	6.9852	Non-renovated	131.336	6.7058
Non-renovated	163.623	10.235	Non-renovated	104.901	6.37347	Non-renovated	135.613	6.01204	Non-renovated	178.703	9.78452	Non-renovated	100.514	6.76229	Non-renovated	98.688	5.52378
Non-renovated	259.532	15.8254	Non-renovated	84.4794	4.71005	Non-renovated	124.607	5.84065	Non-renovated	242.87	12.6954	Non-renovated	175.818	5.01174	Non-renovated	131.566	8.38557
Non-renovated	158.192	8.49662	Non-renovated	121.959	7.26028	Non-renovated	137.83	5.62294	Non-renovated	139.556	7.85548	Non-renovated	90.7779	13.0778	Non-renovated	107.306	6.69754
Non-renovated	180.737	11.593	Non-renovated	87.4084	5.29638	Non-renovated	178.597	7.98219	Non-renovated	250.374	13.8891	Non-renovated	107.377	5.42803	Non-renovated	155.739	8.47363
Non-renovated	158.601	8.60828	Non-renovated	153.707	8.7139	Non-renovated	153.557	6.93595	Non-renovated	194.955	10.9713	Non-renovated	97.0215	5.13512	Non-renovated	101.07	5.97227
Non-renovated	149.309	8.75506	Non-renovated	87.6959	6.1202	Non-renovated	119.148	5.15033	Non-renovated	242.751	12.9846	Non-renovated	91.9118	9.79556	Non-renovated	195.429	10.4277
Non-renovated	212.035	11.0169	Non-renovated	85.3486	5.5242	Non-renovated	166.772	8.19597	Non-renovated	145.113	7.96587	Non-renovated	131.036	10.0098	Non-renovated	94.9913	5.38552
Non-renovated	154.296	9.5018	Non-renovated	159.01	8.855	Non-renovated	114.525	5.22446	Non-renovated	152.035	7.82177	Non-renovated	87.7162	6.66487	Non-renovated	197.125	9.47938
Non-renovated	234.715	12.9562	Non-renovated	121.013	7.0486	Non-renovated	171.8	8.53276	Non-renovated	245.795	12.1255	Non-renovated	150.53	8.36258	Non-renovated	95.5347	5.64184
Non-renovated	135.514	7.63863	Non-renovated	96.9268	5.32465	Non-renovated	125.452	6.16338	Non-renovated	218.012	11.9483	Non-renovated	79.8179	6.51139	Non-renovated	180.357	9.72565
Non-renovated	130.014	8.40193	Non-renovated	107.867	6.39337	Non-renovated	101.158	4.71432	Non-renovated	245.711	13.6045	Non-renovated	74.7057	7.21398	Non-renovated	115.193	6.006
Non-renovated	124.522	7.61766	Non-renovated	93.7648	5.23765	Non-renovated	174.182	6.64666	Non-renovated	111.236	6.13157	Non-renovated	71.0128	5.68289	Non-renovated	102.771	6.26687
Non-renovated	154.065	9.42543	Non-renovated	141.164	7.41295	Non-renovated	116.251	5.13408	Non-renovated	143.077	7.88947	Non-renovated	100.681	7.23418	Non-renovated	109.003	5.78365
Non-renovated	142.022	9.06112	Non-renovated	206.285	10.427	Non-renovated	125.844	5.94584	Non-renovated	253.386	12.4079	Non-renovated	87.6104	7.89024	Non-renovated	102.729	6.11237
Non-renovated	262.659	14.896	Non-renovated	103.991	5.70772	Non-renovated	99.253	5.47579	Non-renovated	142.077	7.5766	Non-renovated	165.962	6.01251	Non-renovated	98.4395	5.58163
Non-renovated	140.598	7.08135	Non-renovated	116.472	6.84194	Non-renovated	111.322	5.38193	Non-renovated	298.258	15.5692	Non-renovated	77.9592	6.68146	Non-renovated	86.9911	5.33219
Non-renovated	149.629	9.29153	Non-renovated	167.766	9.23808	Non-renovated	121.125	6.06445	Non-renovated	167.885	8.81893	Non-renovated	86.1647	5.93861	Non-renovated	177.717	9.79489
Non-renovated	128.529	7.46502	Non-renovated	92.4485	6.02375	Non-renovated	118.536	5.18378	Non-renovated	156.321	8.8945	Non-renovated	75.6968	5.76263	Non-renovated	139.125	7.60272
Non-renovated	143.37	8.9121	Non-renovated	154.213	8.9951	Non-renovated	139.174	6.96203	Non-renovated	229.631	12.7814	Non-renovated	80.2946	6.19331	Non-renovated	148.404	7.90219
Non-renovated	170.37	9.38255	Non-renovated	98.0005	6.63051	Non-renovated	159.55	6.98574	Non-renovated	153.331	8.52922	Non-renovated	103.952	5.54191	Non-renovated	200.939	10.5273
Non-renovated	133.403	8.75017	Non-renovated	68.6802	3.70772	Non-renovated	93.5031	4.01338	Non-renovated	211.904	11.2459	Non-renovated	75.2558	6.75901	Non-renovated	103.616	6.03452
Non-renovated	236.767	14.8424	Non-renovated	85.2765	5.33794	Non-renovated	109.926	5.28362	Non-renovated	177.302	9.76822	Non-renovated	151.315	4.21555	Non-renovated	133.271	7.4146
Non-renovated	151.653	8.48279	Non-renovated	158.089	8.55203	Non-renovated	96.9027	4.61978	Non-renovated	155.803	8.72829	Non-renovated	94.5262	5.67341	Non-renovated	93.0414	5.23477
Non-renovated	150.468	8.32452	Non-renovated	159.976	8.44238	Non-renovated	155.303	6.15564	Non-renovated	128.561	7.62276	Non-renovated	84.9548	6.67297	Non-renovated	86.3377	4.99425
Non-renovated	183.746	9.93824	Non-renovated	111.884	5.94	Non-renovated	115.061	4.7121	Non-renovated	148.95	8.90013	Non-renovated	113.68	7.42377	Non-renovated	120.607	7.39187
Non-renovated	160.193	9.1689	Non-renovated	137.185	7.41026	Non-renovated	105.705	4.56892	Non-renovated	168.763	8.76103	Non-renovated	94.9089	6.21795	Non-renovated	111.252	5.89794
Non-renovated	136.101	8.98129	Non-renovated	139.974	8.04106	Non-renovated	149.113	7.10316	Non-renovated	224.326	12.2183	Non-renovated	79.598	6.71938	Non-renovated	92.0871	5.8787
Non-renovated	133.928	7.46194	Non-renovated	89.5883	5.94198	Non-renovated	95.0408	4.89383	Non-renovated	183.12	10.1	Non-renovated	78.9222	6.53992	Non-renovated	109.462	6.46572
Non-renovated	143.809	7.78197	Non-renovated	92.9843	5.64838	Non-renovated	145.376	6.57915	Non-renovated	213.176	10.2913	Non-renovated	82.6143	7.74151	Non-renovated	138.138	7.25701
Non-renovated	119.533	6.56775	Non-renovated	130.408	7.42262	Non-renovated	202.961	8.90009	Non-renovated	160.295	8.9445	Non-renovated	63.5778	5.36191	Non-renovated	198.59	10.4426
Non-renovated	134.441	9.17875	Non-renovated	130.446	7.69898	Non-renovated	103.237	4.88864	Non-renovated	159.228	8.12041	Non-renovated	78.7991	5.83251	Non-renovated	183.991	9.39455
Non-renovated	263.885	16.1663	Non-renovated	140.753	8.01931	Non-renovated	112.026	5.4205	Non-renovated	149.467	9.01754	Non-renovated	170.425	5.11432	Non-renovated	112.57	6.73722
Non-renovated	204.848	11.4228	Non-renovated	81.85	5.07515	Non-renovated	149.293	6.338	Non-renovated	213.456	11.258	Non-renovated	136.197	9.5978	Non-renovated	94.3414	5.50605
Non-renovated	156.645	8.19851	Non-renovated	169.592	9.17044	Non-renovated	234.549	11.7084	Non-renovated	171.125	10.0949	Non-renovated	90.9984	4.75414	Non-renovated	141.875	7.89388
Non-renovated	152.775	8.8791	Non-renovated	141.947	6.94339	Non-renovated	99.3478	4.85098	Non-renovated	155.487	9.07118	Non-renovated	87.0622	8.23596	Non-renovated	128.66	7.02465
Non-renovated	246.669	15.043	Non-renovated	148.693	9.43421	Non-renovated	131.718	6.57284	Non-renovated	154.733	8.9073	Non-renovated	159.712	7.24871	Non-renovated	114.509	6.48568
Non-renovated	247.342	13.7415	Non-renovated	151.172	8.39779	Non-renovated	172.952	7.95315	Non-renovated	217.32	12.3752	Non-renovated	153.664	6.71949	Non-renovated	138.031	7.90741
Non-renovated	148.83	8.63273	Non-renovated	162.455	9.10109	Non-renovated	117.173	5.35879	Non-renovated	173.402	8.77671	Non-renovated	88.5359	7.13601	Non-renovated	170.414	8.65025
Non-renovated	156.836	9.70239	Non-renovated	134.324	7.34957	Non-renovated	119.778	5.22485	Non-renovated	208.727	10.806	Non-renovated	97.0844	6.00224	Non-renovated	110.474	6.53587
Non-renovated	122.99	7.3706	Non-renovated	90.9926	5.50048	Non-renovated	132.004	5.81186	Non-renovated	195.71	11.6031	Non-renovated	71.3526	7.17734	Non-renovated	90.9487	5.06556
Non-renovated	152.684	8.77423	Non-renovated	94.9741	6.0206	Non-renovated	119.93	5.69205	Non-renovated	226.346	11.3102	Non-renovated	92.3585	5.47425	Non-renovated	113.726	6.51996
Non-renovated	209.009	13.3523	Non-renovated	102.985	6.27443	Non-renovated	118.906	4.99244	Non-renovated	256.59	14.0121	Non-renovated	127.699	7.24575	Non-renovated	108.132	6.11829
Non-renovated	151.48	8.99728	Non-renovated	94.9165	5.62995	Non-renovated	88.8461	3.85846	Non-renovated	164.604	7.80857	Non-renovated	95.5442	6.86432	Non-renovated	118.586	7.26819
Non-renovated	214.282	12.6044	Non-renovated	95.0954	5.96238	Non-renovated	112.388	4.73988	Non-renovated	156.43	8.28764	Non-renovated	130.27	6.58575	Non-renovated	167.759	10.0118
Non-renovated	148.28	9.73677	Non-renovated	94.7342	5.92704	Non-renovated	181.593	8.38874	Non-renovated	197.016	9.49225	Non-renovated	87.9645	5.7256	Non-renovated	98.6552	5.98367
Non-renovated	171.666	10.5004	Non-renovated	97.8313	6.14443	Non-renovated	159.465	7.00381	Non-renovated	126.094	7.75893	Non-renovated	106.196	4.71641	Non-renovated	104.079	6.09946
Non-renovated	156.612	9.18859	Non-renovated	119.467	6.77771	Non-renovated	122.544	5.95829	Non-renovated	226.449	11.3428	Non-renovated	98.3639	5.75418	Non-renovated	172.679	8.48874
Non-renovated	151.732	8.30983	Non-renovated	98.003	6.52536	Non-renovated	110.572	5.37692	Non-renovated	228.411	11.9339	Non-renovated	92.9504	5.1309	Non-renovated	91.1217	5.85177
Non-renovated	171.111	8.81465	Non-renovated	114.459	7.4601	Non-renovated	136.053	5.88289	Non-renovated	301.473	14.5459	Non-renovated	106.713	9.20345	Non-renovated	135.827	7.53171
Non-renovated	159.711	9.04487	Non-renovated	99.953	5.69209	Non-renovated	155.856	8.04639	Non-renovated	154.313	9.21292	Non-renovated	95.7754	5.14706	Non-renovated	134.705	8.32153
Non-renovated	245.396	14.7694	Non-renovated	125.436	7.40153	Non-renovated	125.923	5.53155	Non-renovated	158.794	8.47145	Non-renovated	151.345	8.75974	Non-renovated	96.6396	5.43371
[truncated: 20,771 more rows]

## Sheet: Figure 3
species	Energy	CO2		species	Energy	Cost
Case study 1 conventional	173.175	5.21728		Case study 1 conventional	173.175	7.80357
[truncated: 33,973 more rows]

## Sheet: Figure 4
Costs
[truncated: 4 more rows]

## Sheet: Figure 5
CO2
[truncated: 4 more rows]

## Sheet: Figure 7
	Absolute number	Average heating demand
[truncated: 13 more rows]

[truncated: 9 more sheets: Figure s1, Figure s2, Figure s3, Figure s4, Figure s5, Figure s6, Figure s7, Figure s8, Figure s9]
